# Supplementary material for: A nonmerohedral twin of methyl 2-[meth­yl(methyl­sulfon­yl)amino]benzoate
Source: Acta Crystallogr Sect E Struct Rep Online. 2009 Sep 30;65(Pt 10):o2588. doi: 10.1107/S1600536809037799 (PMC2970184; doi:10.1107/S1600536809037799)
Supplement: Supplementary file 1 [file e-65-o2588-sup1.cif]

##############################################################################
###                                                                        ###
###        Electronic paper (Acta Crystallographica Section E)             ###
###                                                                        ###
##############################################################################
#                                                                            #
# This CIF contains the data in a paper accepted for publication in Acta     #
# Crystallographica Section E. It conforms to the requirements of Notes      #
# for Authors for Section E, and has been peer reviewed under the auspices   #
# of the IUCr Commission on Journals.                                        #
#                                                                            #
# Full details of the Crystallographic Information File format               #
# are given in the paper "The Crystallographic Information File (CIF):       #
# a New Standard Archive File for Crystallography" by S. R. Hall, F. H.      #
# Allen and I. D. Brown [Acta Cryst. (1991), A47, 655-685].                  #
#                                                                            #
# The current version of the core CIF dictionary is obtainable from          #
# ftp://ftp.iucr.org/pub/cif_core.dic. The current version number is 2.4.    #
#                                                                            #
# Software is freely available for graphical display of the structure(s) in  #
# this CIF.  For information consult the CIF home page http://www.iucr.org/  #
# cif/home.html                                                              #
#                                                                            #
# This file may be used for bona fide research purposes within the           #
# scientific community so long as proper attribution is given to the journal # 
# article from which it was obtained.                                        #
#                                                                            #
##############################################################################
                                             
data_global
_audit_creation_method     'form.cif (version 2.0)'
_journal_data_validation_number     ?
_journal_date_recd_electronic     2009-09-13
_journal_date_accepted     2009-09-18
_journal_name_full     'Acta Crystallographica, Section E'
_journal_year     2009
_journal_volume     65
_journal_issue     10
_journal_page_first     o2588
_journal_page_last     o2588
_journal_paper_category     QO
_journal_coeditor_code     LH2905
_publ_contact_author_name     'Dr. Khan, Islam Ullah'
_publ_contact_author_address
;
      Materials Chemistry Laboratory,
      Department of Chemistry,
      GC University,
      Lahore-54000,
      Pakistan
;
_publ_contact_author_email     iuklodhi@yahoo.com
_publ_contact_author_fax     '?'
_publ_contact_author_phone     '?'
_publ_section_title
;
A nonmerohedral twin of methyl 2-[methyl(methylsulfonyl)amino]benzoate
;
loop_
    _publ_author_name
    _publ_author_footnote
    _publ_author_address
    'Shafiq, Muhammad' ?
;     Materials Chemistry Laboratory,
      Department of Chemistry,
      GC University,
      Lahore 54000,
      Pakistan
;
    'Khan, Islam Ullah' ?
;     Materials Chemistry Laboratory,
      Department of Chemistry,
      GC University,
      Lahore 54000,
      Pakistan
;
    'Kia, Reza'
;
     Additional correspondence author, e-mail: zsrkk@yahoo.com.
     Thomson Reuters Researcher ID: A-5471-2009.
;
;
Department of Chemistry
Science and Research Campus
Islamic Azad University
Poonak, Tehran
Iran
;
    'Arshad, Muhammad Nadeem' ?
;     Materials Chemistry Laboratory,
      Department of Chemistry,
      GC University,
      Lahore 54000,
      Pakistan
;
    'Aslam, Maooz' ?
;     Materials Chemistry Laboratory,
      Department of Chemistry,
      GC University,
      Lahore 54000,
      Pakistan
;
data_I
_audit_creation_method     SHELXL-97
_chemical_name_systematic
;
methyl 2-[methyl(methylsulfonyl)amino]benzoate
;
_chemical_name_common
;
;
_chemical_formula_moiety     'C10 H13 N O4 S'
_chemical_formula_sum     'C10 H13 N O4 S'
_chemical_formula_iupac     'C10 H13 N O4 S'
_chemical_formula_weight     243.27
_chemical_melting_point     ?
_symmetry_cell_setting     'Monoclinic'
_symmetry_space_group_name_H-M     'P 21'
_symmetry_space_group_name_Hall     'P 2yb'
loop_
    _symmetry_equiv_pos_as_xyz
    'x, y, z'
    '-x, y+1/2, -z'
_cell_length_a     8.7476(4)
_cell_length_b     10.2081(4)
_cell_length_c     13.8377(7)
_cell_angle_alpha     90.00
_cell_angle_beta     108.347(3)
_cell_angle_gamma     90.00
_cell_volume     1172.84(9)
_cell_formula_units_Z     4
_cell_measurement_reflns_used     3745
_cell_measurement_theta_min     2.45
_cell_measurement_theta_max     29.52
_cell_measurement_temperature     296(2)
_exptl_crystal_description     'Block'
_exptl_crystal_colour     'colourless'
_exptl_crystal_size_max     0.32
_exptl_crystal_size_mid     0.21
_exptl_crystal_size_min     0.15
_exptl_crystal_density_diffrn     1.378
_exptl_crystal_density_meas     ?
_exptl_crystal_density_method     'not measured'
_exptl_crystal_F_000     512
_exptl_absorpt_coefficient_mu     0.274
_exptl_absorpt_correction_type     'multi-scan'
_exptl_absorpt_process_details     '(<i>SADABS</i>; Bruker, 2005)'
_exptl_absorpt_correction_T_min     0.9173
_exptl_absorpt_correction_T_max     0.9600
_exptl_special_details
;
;
_diffrn_ambient_temperature     296(2)
_diffrn_radiation_type     MoK\a
_diffrn_radiation_wavelength     0.71073
_diffrn_radiation_source     'fine-focus sealed tube'
_diffrn_radiation_monochromator     graphite
_diffrn_measurement_device_type
;
Bruker SMART APEXII CCD area-detector
;
_diffrn_measurement_method     '\f and \w'
_diffrn_detector_area_resol_mean     ?
_diffrn_reflns_number     13537
_diffrn_reflns_av_R_equivalents     0.0407
_diffrn_reflns_av_sigmaI/netI     0.0640
_diffrn_reflns_theta_min     1.55
_diffrn_reflns_theta_max     28.33
_diffrn_reflns_theta_full     28.33
_diffrn_measured_fraction_theta_max     0.997
_diffrn_measured_fraction_theta_full     0.997
_diffrn_reflns_limit_h_min     -11
_diffrn_reflns_limit_h_max     11
_diffrn_reflns_limit_k_min     -13
_diffrn_reflns_limit_k_max     13
_diffrn_reflns_limit_l_min     -18
_diffrn_reflns_limit_l_max     18
_diffrn_standards_number     0
_diffrn_standards_interval_count     .
_diffrn_standards_interval_time     .
_diffrn_standards_decay_%     ?
_refine_special_details
;
 Refinement of F^2^ against ALL reflections.  The weighted R-factor wR and
 goodness of fit S are based on F^2^, conventional R-factors R are based
 on F, with F set to zero for negative F^2^. The threshold expression of
 F^2^ > 2sigma(F^2^) is used only for calculating R-factors(gt) etc. and is
 not relevant to the choice of reflections for refinement.  R-factors based
 on F^2^ are statistically about twice as large as those based on F, and R-
 factors based on ALL data will be even larger.
;
_reflns_number_total     5720
_reflns_number_gt     3842
_reflns_threshold_expression     I>2\s(I)
_refine_ls_structure_factor_coef     Fsqd
_refine_ls_matrix_type     full
_refine_ls_R_factor_all     0.0837
_refine_ls_R_factor_gt     0.0432
_refine_ls_wR_factor_gt     0.0710
_refine_ls_wR_factor_ref     0.0825
_refine_ls_goodness_of_fit_ref     0.986
_refine_ls_restrained_S_all     0.986
_refine_ls_number_reflns     5720
_refine_ls_number_parameters     296
_refine_ls_number_restraints     1
_refine_ls_hydrogen_treatment     constr
_refine_ls_weighting_scheme     calc
_refine_ls_weighting_details
                 'calc w=1/[\s^2^(Fo^2^)+(0.0315P)^2^] where P=(Fo^2^+2Fc^2^)/3'
_atom_sites_solution_hydrogens     geom
_atom_sites_solution_primary     direct
_atom_sites_solution_secondary     difmap
_refine_ls_shift/su_max     0.000
_refine_ls_shift/su_mean     0.000
_refine_diff_density_max     0.196
_refine_diff_density_min     -0.292
_refine_ls_extinction_method     none
_refine_ls_extinction_coef     ?
_refine_ls_abs_structure_details     'Flack (1983), 2643 Friedel pairs'
_refine_ls_abs_structure_Flack     0.00(8)
loop_
    _atom_type_symbol
    _atom_type_description
    _atom_type_scat_dispersion_real
    _atom_type_scat_dispersion_imag
    _atom_type_scat_source
    'C' 'C' 0.0033 0.0016
                         'International Tables Vol C Tables 4.2.6.8 and 6.1.1.4'
    'H' 'H' 0.0000 0.0000
                         'International Tables Vol C Tables 4.2.6.8 and 6.1.1.4'
    'N' 'N' 0.0061 0.0033
                         'International Tables Vol C Tables 4.2.6.8 and 6.1.1.4'
    'O' 'O' 0.0106 0.0060
                         'International Tables Vol C Tables 4.2.6.8 and 6.1.1.4'
    'S' 'S' 0.1246 0.1234
                         'International Tables Vol C Tables 4.2.6.8 and 6.1.1.4'
_computing_data_collection     'APEX2 (Bruker, 2005)'
_computing_cell_refinement     'SAINT (Bruker, 2005)'
_computing_data_reduction     'SAINT (Bruker, 2005)'
_computing_structure_solution     'SHELXTL (Sheldrick, 2008)'
_computing_structure_refinement     'SHELXTL (Sheldrick, 2008)'
_computing_molecular_graphics     'SHELXTL (Sheldrick, 2008)'
_computing_publication_material
                             'SHELXTL (Sheldrick, 2008) and PLATON (Spek, 2009)'
loop_
    _atom_site_type_symbol
    _atom_site_label
    _atom_site_fract_x
    _atom_site_fract_y
    _atom_site_fract_z
    _atom_site_U_iso_or_equiv
    _atom_site_adp_type
    _atom_site_calc_flag
    _atom_site_refinement_flags
    _atom_site_occupancy
    _atom_site_disorder_assembly
    _atom_site_disorder_group
    S S11 0.34203(10) 1.01678(10) -0.09098(6) 0.0492(2) Uani d . 1 . .
    O O13 0.4796(4) 0.9599(3) -0.1065(2) 0.0757(9) Uani d . 1 . .
    O O11 0.3556(4) 0.8101(3) 0.1014(3) 0.0921(12) Uani d . 1 . .
    O O12 0.1243(4) 0.7697(2) 0.1261(2) 0.0569(8) Uani d . 1 . .
    O O14 0.1950(3) 0.9443(3) -0.1159(2) 0.0631(8) Uani d . 1 . .
    N N11 0.3887(3) 1.0581(3) 0.0270(2) 0.0460(7) Uani d . 1 . .
    C C11 0.2621(5) 1.0872(4) 0.0698(3) 0.0440(10) Uani d . 1 . .
    C C12 0.2224(5) 1.2160(4) 0.0785(3) 0.0569(12) Uani d . 1 . .
    H H12 0.2787 1.2817 0.0575 0.068 Uiso calc R 1 . .
    C C13 0.1001(6) 1.2502(4) 0.1178(4) 0.0679(14) Uani d . 1 . .
    H H13 0.0772 1.3377 0.1256 0.081 Uiso calc R 1 . .
    C C14 0.0131(5) 1.1521(4) 0.1450(3) 0.0551(11) Uani d . 1 . .
    H H14 -0.0731 1.1733 0.1678 0.066 Uiso calc R 1 . .
    C C15 0.0540(4) 1.0221(5) 0.1385(3) 0.0503(8) Uani d . 1 . .
    H H15 -0.0034 0.9566 0.1586 0.060 Uiso calc R 1 . .
    C C16 0.1787(4) 0.9889(3) 0.1025(3) 0.0431(9) Uani d . 1 . .
    C C17 0.2342(5) 0.8487(4) 0.1083(3) 0.0491(10) Uani d . 1 . .
    C C18 0.1680(6) 0.6327(4) 0.1398(3) 0.0737(14) Uani d . 1 . .
    H H18A 0.2723 0.6243 0.1898 0.111 Uiso calc R 1 . .
    H H18B 0.1708 0.5966 0.0763 0.111 Uiso calc R 1 . .
    H H18C 0.0899 0.5864 0.1623 0.111 Uiso calc R 1 . .
    C C19 0.5524(5) 1.0955(5) 0.0835(3) 0.0745(14) Uani d . 1 . .
    H H19A 0.5862 1.0495 0.1472 0.112 Uiso calc R 1 . .
    H H19B 0.5567 1.1882 0.0960 0.112 Uiso calc R 1 . .
    H H19C 0.6225 1.0737 0.0447 0.112 Uiso calc R 1 . .
    C C20 0.3003(6) 1.1605(4) -0.1635(3) 0.0791(15) Uani d . 1 . .
    H H20A 0.2236 1.2121 -0.1435 0.119 Uiso calc R 1 . .
    H H20B 0.2567 1.1385 -0.2343 0.119 Uiso calc R 1 . .
    H H20C 0.3978 1.2098 -0.1524 0.119 Uiso calc R 1 . .
    S S21 0.93347(9) 0.01388(10) 0.56230(7) 0.0483(2) Uani d . 1 . .
    O O21 0.7083(4) 0.2046(3) 0.3383(3) 0.0857(10) Uani d . 1 . .
    O O22 0.4802(4) 0.2520(3) 0.3686(2) 0.0646(9) Uani d . 1 . .
    O O23 0.8215(4) 0.0862(3) 0.5968(2) 0.0686(9) Uani d . 1 . .
    O O24 1.0850(3) 0.0697(3) 0.5679(3) 0.0782(10) Uani d . 1 . .
    N N21 0.8462(3) -0.0237(2) 0.4449(2) 0.0460(7) Uani d . 1 . .
    C C21 0.6795(4) -0.0606(4) 0.4145(3) 0.0395(9) Uani d . 1 . .
    C C22 0.6397(5) -0.1920(4) 0.4206(3) 0.0493(10) Uani d . 1 . .
    H H22 0.7207 -0.2544 0.4423 0.059 Uiso calc R 1 . .
    C C23 0.4821(5) -0.2289(4) 0.3946(3) 0.0522(11) Uani d . 1 . .
    H H23 0.4563 -0.3171 0.3963 0.063 Uiso calc R 1 . .
    C C24 0.3619(5) -0.1381(4) 0.3663(3) 0.0591(11) Uani d . 1 . .
    H H24 0.2551 -0.1640 0.3515 0.071 Uiso calc R 1 . .
    C C25 0.3989(4) -0.0073(4) 0.3595(3) 0.0520(10) Uani d . 1 . .
    H H25 0.3166 0.0544 0.3403 0.062 Uiso calc R 1 . .
    C C26 0.5591(4) 0.0328(4) 0.3811(2) 0.0402(8) Uani d . 1 . .
    C C27 0.5960(5) 0.1720(4) 0.3634(3) 0.0488(10) Uani d . 1 . .
    C C28 0.5045(7) 0.3895(4) 0.3499(4) 0.0806(15) Uani d . 1 . .
    H H28A 0.5186 0.3989 0.2842 0.121 Uiso calc R 1 . .
    H H28B 0.5987 0.4213 0.4014 0.121 Uiso calc R 1 . .
    H H28C 0.4123 0.4392 0.3518 0.121 Uiso calc R 1 . .
    C C29 0.9422(6) -0.0656(6) 0.3808(4) 0.0864(17) Uani d . 1 . .
    H H29A 0.8828 -0.0498 0.3106 0.130 Uiso calc R 1 . .
    H H29B 0.9657 -0.1574 0.3909 0.130 Uiso calc R 1 . .
    H H29C 1.0411 -0.0169 0.3989 0.130 Uiso calc R 1 . .
    C C30 0.9703(5) -0.1321(5) 0.6318(3) 0.0742(14) Uani d . 1 . .
    H H30A 1.0313 -0.1138 0.7013 0.111 Uiso calc R 1 . .
    H H30B 1.0302 -0.1907 0.6030 0.111 Uiso calc R 1 . .
    H H30C 0.8697 -0.1720 0.6293 0.111 Uiso calc R 1 . .
loop_
    _atom_site_aniso_label
    _atom_site_aniso_U_11
    _atom_site_aniso_U_22
    _atom_site_aniso_U_33
    _atom_site_aniso_U_12
    _atom_site_aniso_U_13
    _atom_site_aniso_U_23
    S11 0.0494(5) 0.0530(6) 0.0502(5) -0.0082(6) 0.0229(4) -0.0054(6)
    O13 0.079(2) 0.082(2) 0.084(2) 0.0002(16) 0.0516(19) -0.0212(17)
    O11 0.092(3) 0.0563(18) 0.157(4) 0.0362(18) 0.081(3) 0.038(2)
    O12 0.0624(19) 0.0402(17) 0.070(2) -0.0011(14) 0.0241(16) -0.0016(13)
    O14 0.0620(18) 0.0702(18) 0.0598(17) -0.0278(15) 0.0230(16) -0.0191(14)
    N11 0.0370(16) 0.0516(18) 0.0512(17) -0.0085(14) 0.0165(15) -0.0038(12)
    C11 0.045(2) 0.045(2) 0.041(2) -0.0018(19) 0.0122(18) -0.0017(15)
    C12 0.058(3) 0.041(2) 0.073(3) -0.001(2) 0.023(2) -0.007(2)
    C13 0.066(3) 0.056(3) 0.082(4) 0.012(3) 0.023(3) -0.017(2)
    C14 0.050(2) 0.062(3) 0.058(2) 0.008(2) 0.024(2) -0.010(2)
    C15 0.0497(19) 0.053(2) 0.054(2) -0.003(3) 0.0241(16) -0.002(2)
    C16 0.047(2) 0.042(2) 0.0415(18) 0.0067(17) 0.0166(17) 0.0016(16)
    C17 0.055(3) 0.050(2) 0.045(2) 0.013(2) 0.021(2) 0.0116(18)
    C18 0.091(4) 0.042(2) 0.087(3) -0.002(2) 0.025(3) 0.010(2)
    C19 0.043(2) 0.106(4) 0.074(3) -0.017(2) 0.018(2) -0.035(3)
    C20 0.078(4) 0.077(3) 0.075(3) -0.022(3) 0.013(3) 0.024(3)
    S21 0.0360(5) 0.0431(5) 0.0628(5) -0.0009(5) 0.0111(4) -0.0045(6)
    O21 0.071(2) 0.0638(18) 0.134(3) -0.0058(17) 0.048(2) 0.026(2)
    O22 0.077(2) 0.0438(17) 0.080(2) 0.0108(16) 0.0350(19) 0.0115(14)
    O23 0.0614(19) 0.0662(18) 0.075(2) 0.0129(16) 0.0176(16) -0.0248(14)
    O24 0.0447(17) 0.071(2) 0.107(2) -0.0199(14) 0.0075(17) -0.0016(16)
    N21 0.0432(17) 0.0425(17) 0.0579(17) 0.0006(13) 0.0240(16) 0.0025(12)
    C21 0.039(2) 0.041(2) 0.044(2) -0.0028(17) 0.0205(18) -0.0020(15)
    C22 0.059(3) 0.038(2) 0.048(2) 0.006(2) 0.014(2) -0.0005(16)
    C23 0.054(3) 0.038(2) 0.065(3) -0.006(2) 0.019(2) -0.0047(19)
    C24 0.046(2) 0.058(3) 0.073(3) -0.017(2) 0.017(2) -0.009(2)
    C25 0.0394(19) 0.055(3) 0.059(2) 0.004(2) 0.0128(17) 0.003(2)
    C26 0.0406(19) 0.042(2) 0.0377(16) -0.0059(19) 0.0124(15) 0.0013(16)
    C27 0.051(3) 0.047(2) 0.050(2) -0.001(2) 0.020(2) 0.0028(18)
    C28 0.115(4) 0.041(2) 0.098(3) 0.012(3) 0.050(3) 0.015(2)
    C29 0.068(3) 0.109(4) 0.107(4) -0.010(3) 0.061(3) -0.026(3)
    C30 0.066(3) 0.080(3) 0.064(3) 0.007(3) 0.002(2) 0.014(3)
_geom_special_details
;
 All esds (except the esd in the dihedral angle between two l.s. planes)
 are estimated using the full covariance matrix.  The cell esds are taken
 into account individually in the estimation of esds in distances, angles
 and torsion angles; correlations between esds in cell parameters are only
 used when they are defined by crystal symmetry.  An approximate (isotropic)
 treatment of cell esds is used for estimating esds involving l.s. planes.
;
loop_
    _geom_bond_atom_site_label_1
    _geom_bond_atom_site_label_2
    _geom_bond_site_symmetry_2
    _geom_bond_distance
    _geom_bond_publ_flag
    S11 O13 . 1.412(3) ?
    S11 O14 . 1.429(3) ?
    S11 N11 . 1.609(3) ?
    S11 C20 . 1.750(4) ?
    O11 C17 . 1.166(5) ?
    O12 C17 . 1.335(5) ?
    O12 C18 . 1.446(5) ?
    N11 C11 . 1.441(5) ?
    N11 C19 . 1.450(5) ?
    C11 C12 . 1.375(5) ?
    C11 C16 . 1.398(5) ?
    C12 C13 . 1.389(6) ?
    C12 H12 . 0.9300 ?
    C13 C14 . 1.380(6) ?
    C13 H13 . 0.9300 ?
    C14 C15 . 1.385(6) ?
    C14 H14 . 0.9300 ?
    C15 C16 . 1.377(5) ?
    C15 H15 . 0.9300 ?
    C16 C17 . 1.505(5) ?
    C18 H18A . 0.9600 ?
    C18 H18B . 0.9600 ?
    C18 H18C . 0.9600 ?
    C19 H19A . 0.9600 ?
    C19 H19B . 0.9600 ?
    C19 H19C . 0.9600 ?
    C20 H20A . 0.9600 ?
    C20 H20B . 0.9600 ?
    C20 H20C . 0.9600 ?
    S21 O24 . 1.422(3) ?
    S21 O23 . 1.424(3) ?
    S21 N21 . 1.609(3) ?
    S21 C30 . 1.748(5) ?
    O21 C27 . 1.189(4) ?
    O22 C27 . 1.320(4) ?
    O22 C28 . 1.455(5) ?
    N21 C21 . 1.435(4) ?
    N21 C29 . 1.464(5) ?
    C21 C26 . 1.388(5) ?
    C21 C22 . 1.394(5) ?
    C22 C23 . 1.364(6) ?
    C22 H22 . 0.9300 ?
    C23 C24 . 1.363(6) ?
    C23 H23 . 0.9300 ?
    C24 C25 . 1.383(6) ?
    C24 H24 . 0.9300 ?
    C25 C26 . 1.399(5) ?
    C25 H25 . 0.9300 ?
    C26 C27 . 1.495(5) ?
    C28 H28A . 0.9600 ?
    C28 H28B . 0.9600 ?
    C28 H28C . 0.9600 ?
    C29 H29A . 0.9600 ?
    C29 H29B . 0.9600 ?
    C29 H29C . 0.9600 ?
    C30 H30A . 0.9600 ?
    C30 H30B . 0.9600 ?
    C30 H30C . 0.9600 ?
loop_
    _geom_angle_atom_site_label_1
    _geom_angle_atom_site_label_2
    _geom_angle_atom_site_label_3
    _geom_angle_site_symmetry_1
    _geom_angle_site_symmetry_3
    _geom_angle
    _geom_angle_publ_flag
    O13 S11 O14 . . 119.71(18) ?
    O13 S11 N11 . . 107.81(17) ?
    O14 S11 N11 . . 107.60(15) ?
    O13 S11 C20 . . 106.9(2) ?
    O14 S11 C20 . . 106.7(2) ?
    N11 S11 C20 . . 107.6(2) ?
    C17 O12 C18 . . 115.6(3) ?
    C11 N11 C19 . . 118.7(3) ?
    C11 N11 S11 . . 119.2(2) ?
    C19 N11 S11 . . 120.5(3) ?
    C12 C11 C16 . . 119.1(4) ?
    C12 C11 N11 . . 118.8(4) ?
    C16 C11 N11 . . 122.1(3) ?
    C11 C12 C13 . . 121.4(4) ?
    C11 C12 H12 . . 119.3 ?
    C13 C12 H12 . . 119.3 ?
    C14 C13 C12 . . 119.0(4) ?
    C14 C13 H13 . . 120.5 ?
    C12 C13 H13 . . 120.5 ?
    C13 C14 C15 . . 120.1(4) ?
    C13 C14 H14 . . 120.0 ?
    C15 C14 H14 . . 120.0 ?
    C16 C15 C14 . . 120.7(4) ?
    C16 C15 H15 . . 119.7 ?
    C14 C15 H15 . . 119.7 ?
    C15 C16 C11 . . 119.6(3) ?
    C15 C16 C17 . . 119.6(4) ?
    C11 C16 C17 . . 120.5(3) ?
    O11 C17 O12 . . 122.6(4) ?
    O11 C17 C16 . . 127.2(4) ?
    O12 C17 C16 . . 110.2(3) ?
    O12 C18 H18A . . 109.5 ?
    O12 C18 H18B . . 109.5 ?
    H18A C18 H18B . . 109.5 ?
    O12 C18 H18C . . 109.5 ?
    H18A C18 H18C . . 109.5 ?
    H18B C18 H18C . . 109.5 ?
    N11 C19 H19A . . 109.5 ?
    N11 C19 H19B . . 109.5 ?
    H19A C19 H19B . . 109.5 ?
    N11 C19 H19C . . 109.5 ?
    H19A C19 H19C . . 109.5 ?
    H19B C19 H19C . . 109.5 ?
    S11 C20 H20A . . 109.5 ?
    S11 C20 H20B . . 109.5 ?
    H20A C20 H20B . . 109.5 ?
    S11 C20 H20C . . 109.5 ?
    H20A C20 H20C . . 109.5 ?
    H20B C20 H20C . . 109.5 ?
    O24 S21 O23 . . 120.1(2) ?
    O24 S21 N21 . . 106.75(18) ?
    O23 S21 N21 . . 107.73(16) ?
    O24 S21 C30 . . 107.7(2) ?
    O23 S21 C30 . . 106.6(2) ?
    N21 S21 C30 . . 107.4(2) ?
    C27 O22 C28 . . 115.4(3) ?
    C21 N21 C29 . . 118.1(3) ?
    C21 N21 S21 . . 118.3(2) ?
    C29 N21 S21 . . 120.1(3) ?
    C26 C21 C22 . . 120.2(3) ?
    C26 C21 N21 . . 120.8(3) ?
    C22 C21 N21 . . 119.0(3) ?
    C23 C22 C21 . . 120.0(4) ?
    C23 C22 H22 . . 120.0 ?
    C21 C22 H22 . . 120.0 ?
    C24 C23 C22 . . 120.8(4) ?
    C24 C23 H23 . . 119.6 ?
    C22 C23 H23 . . 119.6 ?
    C23 C24 C25 . . 120.0(4) ?
    C23 C24 H24 . . 120.0 ?
    C25 C24 H24 . . 120.0 ?
    C24 C25 C26 . . 120.5(4) ?
    C24 C25 H25 . . 119.7 ?
    C26 C25 H25 . . 119.7 ?
    C21 C26 C25 . . 118.3(4) ?
    C21 C26 C27 . . 121.8(3) ?
    C25 C26 C27 . . 119.8(4) ?
    O21 C27 O22 . . 124.2(4) ?
    O21 C27 C26 . . 123.7(4) ?
    O22 C27 C26 . . 111.7(3) ?
    O22 C28 H28A . . 109.5 ?
    O22 C28 H28B . . 109.5 ?
    H28A C28 H28B . . 109.5 ?
    O22 C28 H28C . . 109.5 ?
    H28A C28 H28C . . 109.5 ?
    H28B C28 H28C . . 109.5 ?
    N21 C29 H29A . . 109.5 ?
    N21 C29 H29B . . 109.5 ?
    H29A C29 H29B . . 109.5 ?
    N21 C29 H29C . . 109.5 ?
    H29A C29 H29C . . 109.5 ?
    H29B C29 H29C . . 109.5 ?
    S21 C30 H30A . . 109.5 ?
    S21 C30 H30B . . 109.5 ?
    H30A C30 H30B . . 109.5 ?
    S21 C30 H30C . . 109.5 ?
    H30A C30 H30C . . 109.5 ?
    H30B C30 H30C . . 109.5 ?
loop_
    _geom_torsion_atom_site_label_1
    _geom_torsion_atom_site_label_2
    _geom_torsion_atom_site_label_3
    _geom_torsion_atom_site_label_4
    _geom_torsion_site_symmetry_1
    _geom_torsion_site_symmetry_2
    _geom_torsion_site_symmetry_3
    _geom_torsion_site_symmetry_4
    _geom_torsion
    _geom_torsion_publ_flag
    O13 S11 N11 C11 . . . . -164.2(3) ?
    O14 S11 N11 C11 . . . . -33.8(3) ?
    C20 S11 N11 C11 . . . . 80.8(3) ?
    O13 S11 N11 C19 . . . . 30.1(4) ?
    O14 S11 N11 C19 . . . . 160.5(3) ?
    C20 S11 N11 C19 . . . . -84.9(4) ?
    C19 N11 C11 C12 . . . . 67.4(5) ?
    S11 N11 C11 C12 . . . . -98.6(4) ?
    C19 N11 C11 C16 . . . . -112.7(4) ?
    S11 N11 C11 C16 . . . . 81.3(4) ?
    C16 C11 C12 C13 . . . . -0.8(6) ?
    N11 C11 C12 C13 . . . . 179.1(4) ?
    C11 C12 C13 C14 . . . . -2.5(7) ?
    C12 C13 C14 C15 . . . . 3.7(7) ?
    C13 C14 C15 C16 . . . . -1.7(6) ?
    C14 C15 C16 C11 . . . . -1.6(5) ?
    C14 C15 C16 C17 . . . . 172.4(3) ?
    C12 C11 C16 C15 . . . . 2.8(5) ?
    N11 C11 C16 C15 . . . . -177.1(3) ?
    C12 C11 C16 C17 . . . . -171.1(4) ?
    N11 C11 C16 C17 . . . . 9.0(5) ?
    C18 O12 C17 O11 . . . . 2.1(6) ?
    C18 O12 C17 C16 . . . . -176.3(3) ?
    C15 C16 C17 O11 . . . . -162.8(4) ?
    C11 C16 C17 O11 . . . . 11.2(7) ?
    C15 C16 C17 O12 . . . . 15.5(5) ?
    C11 C16 C17 O12 . . . . -170.6(3) ?
    O24 S21 N21 C21 . . . . -169.1(3) ?
    O23 S21 N21 C21 . . . . -38.9(3) ?
    C30 S21 N21 C21 . . . . 75.5(3) ?
    O24 S21 N21 C29 . . . . 32.8(3) ?
    O23 S21 N21 C29 . . . . 163.0(3) ?
    C30 S21 N21 C29 . . . . -82.6(3) ?
    C29 N21 C21 C26 . . . . -111.5(4) ?
    S21 N21 C21 C26 . . . . 89.9(3) ?
    C29 N21 C21 C22 . . . . 69.5(5) ?
    S21 N21 C21 C22 . . . . -89.1(3) ?
    C26 C21 C22 C23 . . . . -0.7(6) ?
    N21 C21 C22 C23 . . . . 178.3(3) ?
    C21 C22 C23 C24 . . . . -2.5(7) ?
    C22 C23 C24 C25 . . . . 2.7(7) ?
    C23 C24 C25 C26 . . . . 0.2(6) ?
    C22 C21 C26 C25 . . . . 3.5(5) ?
    N21 C21 C26 C25 . . . . -175.5(3) ?
    C22 C21 C26 C27 . . . . -173.6(3) ?
    N21 C21 C26 C27 . . . . 7.4(5) ?
    C24 C25 C26 C21 . . . . -3.3(5) ?
    C24 C25 C26 C27 . . . . 173.9(4) ?
    C28 O22 C27 O21 . . . . -5.3(6) ?
    C28 O22 C27 C26 . . . . -178.7(4) ?
    C21 C26 C27 O21 . . . . 29.6(6) ?
    C25 C26 C27 O21 . . . . -147.4(4) ?
    C21 C26 C27 O22 . . . . -157.0(3) ?
    C25 C26 C27 O22 . . . . 26.0(5) ?
loop_
    _geom_hbond_atom_site_label_D
    _geom_hbond_atom_site_label_H
    _geom_hbond_atom_site_label_A
    _geom_hbond_site_symmetry_A
    _geom_hbond_distance_DH
    _geom_hbond_distance_HA
    _geom_hbond_distance_DA
    _geom_hbond_angle_DHA
    _geom_hbond_publ_flag
    C13 H13 O14 2_555 0.93 2.58 3.248(6) 128.9 y
    C20 H20C O11 2_655 0.96 2.29 3.240(5) 170.8 y
    C22 H22 O24 2_746 0.93 2.51 3.391(5) 159.1 y
    C28 H28A O13 2_645 0.96 2.54 3.490(6) 169.2 y
    C30 H30A O14 1_646 0.96 2.55 3.512(5) 177.7 y
    C30 H30B O21 2_746 0.96 2.42 3.181(6) 135.8 y
