# Supplementary material for: A nonmerohedral twin of methyl 2-[meth­yl(methyl­sulfon­yl)amino]benzoate
Source: Acta Crystallogr Sect E Struct Rep Online. 2009 Sep 30;65(Pt 10):o2588. doi: 10.1107/S1600536809037799 (PMC2970184; doi:10.1107/S1600536809037799)
Supplement: Supplementary file 2 [file e-65-o2588-Isup2.hkl]

# 
# h,k,l, Fc-squared, Fo-squared, sigma(Fo-squared) and status flag 
# 
data_I
_shelx_title ' HNMETH in P2(1)' 
_shelx_refln_list_code          4 
_shelx_F_calc_maximum      204.92 
_exptl_crystal_F_000       512.00 
_reflns_d_resolution_high  0.7488 
 
loop_ 
 _symmetry_equiv_pos_as_xyz 
 'x, y, z' 
 '-x, y+1/2, -z' 
 
_cell_length_a     8.7476 
_cell_length_b    10.2081 
_cell_length_c    13.8377 
_cell_angle_alpha  90.000 
_cell_angle_beta  108.347 
_cell_angle_gamma  90.000 
 
_shelx_F_squared_multiplier     1.000 
 
loop_ 
 _refln_index_h 
 _refln_index_k 
 _refln_index_l 
 _refln_F_squared_calc 
 _refln_F_squared_meas 
 _refln_F_squared_sigma 
 _refln_observed_status 
   1 -13   0       16.54       25.24     15.85 o 
   2 -13   0        5.07       -7.32     13.31 o 
   3 -13   0       10.92       -7.88     13.61 o 
   0 -12   0       54.67       81.02     16.32 o 
   1 -12   0        5.57        5.26      9.01 o 
   2 -12   0        6.67       -9.56     11.84 o 
   3 -12   0        9.17       -3.40     12.02 o 
   4 -12   0        2.02       -9.09     11.37 o 
   5 -12   0       12.14        7.97     13.83 o 
   1 -11   0       15.36       15.16      8.51 o 
   2 -11   0       29.83       25.28     11.89 o 
   3 -11   0       32.27       40.49      7.68 o 
   4 -11   0       17.58        7.94      6.48 o 
   5 -11   0       30.91       35.32     13.78 o 
   6 -11   0        9.40       16.11     13.22 o 
   0 -10   0       11.12       19.43     11.16 o 
   1 -10   0       39.16       34.97      8.42 o 
   2 -10   0       12.82        7.11     10.08 o 
   3 -10   0       83.17       84.82      8.61 o 
   4 -10   0       13.69       15.96      6.29 o 
   5 -10   0        6.75        4.55      6.20 o 
   6 -10   0        6.30       -5.86     10.60 o 
   7 -10   0       31.96       26.88     13.61 o 
   1  -9   0        6.73        7.63      2.55 o 
   2  -9   0      111.15      114.60      5.33 o 
   3  -9   0       71.62       68.92      4.86 o 
   4  -9   0       20.04       26.39      9.84 o 
   5  -9   0       44.91       57.53      8.06 o 
   6  -9   0        7.68        6.26      6.29 o 
   7  -9   0       11.52       14.21     12.02 o 
   8  -9   0        3.66       -0.95     12.10 o 
   0  -8   0      195.07      214.61     24.74 o 
   1  -8   0       95.71       88.84      5.56 o 
   2  -8   0      402.52      396.61      9.96 o 
   3  -8   0      120.61      122.44      5.86 o 
   4  -8   0       49.15       60.32     10.40 o 
   5  -8   0       60.36       50.45      7.46 o 
   6  -8   0        6.11       14.59      7.15 o 
   7  -8   0       17.09       13.01     10.90 o 
   8  -8   0        4.86       11.37     11.33 o 
   1  -7   0       32.51       30.86      3.52 o 
   2  -7   0      654.50      655.76     12.81 o 
   3  -7   0      277.30      286.83     11.77 o 
   4  -7   0       54.42       53.93      6.65 o 
   5  -7   0      246.91      251.27     12.50 o 
   6  -7   0       17.87       10.81      5.98 o 
   7  -7   0       17.05       13.18      6.40 o 
   8  -7   0        1.54        3.32     10.60 o 
   9  -7   0        7.42       -2.41     11.33 o 
   0  -6   0      198.45      186.36      6.10 o 
   1  -6   0      157.95      158.41      4.65 o 
   2  -6   0       18.70       19.05      4.97 o 
   3  -6   0      756.73      727.68     19.29 o 
   4  -6   0      345.98      351.98     12.93 o 
   5  -6   0       88.92       89.23      5.95 o 
   6  -6   0      164.68      147.22     10.04 o 
   7  -6   0       41.68       44.00     18.99 o 
   8  -6   0       14.79        6.37      9.78 o 
   9  -6   0        6.13        5.77     11.20 o 
   1  -5   0      958.46     1039.30     14.93 o 
   2  -5   0      301.51      280.49      9.92 o 
   3  -5   0      444.45      431.57     13.34 o 
   4  -5   0      290.71      277.53      8.94 o 
   5  -5   0      304.29      291.72      7.63 o 
   6  -5   0       23.99       26.27      4.79 o 
   7  -5   0       71.59       74.31      6.62 o 
   8  -5   0       14.59        5.57      6.76 o 
   9  -5   0       10.70       -1.08      9.91 o 
  10  -5   0       13.85       23.04     12.75 o 
   0  -4   0     3514.49     3545.14     59.29 o 
   1  -4   0       62.54       63.00      3.75 o 
   2  -4   0      436.13      428.80      9.04 o 
   3  -4   0      355.90      386.66      9.27 o 
   4  -4   0      775.21      764.89     15.58 o 
   5  -4   0      270.20      270.74      7.47 o 
   6  -4   0      115.00      109.12      5.64 o 
   7  -4   0      166.47      162.93      8.57 o 
   8  -4   0       37.98       42.62      7.68 o 
   9  -4   0        6.48       10.16      9.91 o 
  10  -4   0       12.76       32.13     13.01 o 
   1  -3   0      157.36      156.18      5.06 o 
   2  -3   0      683.82      636.22     11.92 o 
   3  -3   0      412.22      423.77     14.12 o 
   4  -3   0     1415.42     1448.55     21.53 o 
   5  -3   0      318.98      315.44      8.05 o 
   6  -3   0       76.54       81.35      5.09 o 
   7  -3   0       24.81       19.88      4.39 o 
   8  -3   0       31.15       28.61      5.76 o 
   9  -3   0        2.72        1.58      6.66 o 
  10  -3   0        3.72        1.27      7.32 o 
   0  -2   0     4815.05     4688.53     64.84 o 
   1  -2   0     3908.26     3981.46     77.53 o 
   2  -2   0      589.27      591.67      9.49 o 
   3  -2   0      354.27      358.15      8.29 o 
   4  -2   0      477.57      475.82      9.40 o 
   5  -2   0      141.14      145.60      5.68 o 
   6  -2   0      130.48      134.99      7.51 o 
   7  -2   0      192.24      190.12      8.10 o 
   8  -2   0      256.20      256.61      9.54 o 
   9  -2   0       29.03       41.37      6.59 o 
  10  -2   0       24.32       36.13      9.07 o 
   1  -1   0     4930.93     5129.80     70.56 o 
   2  -1   0     2991.47     2708.53     35.37 o 
   3  -1   0      367.84      378.29      8.84 o 
   4  -1   0      621.02      665.37     13.56 o 
   5  -1   0      281.46      261.72     11.89 o 
   6  -1   0      141.01      145.54      6.47 o 
   7  -1   0       37.49       34.19      4.83 o 
   8  -1   0       31.57       36.89      5.15 o 
   9  -1   0       20.61       20.02      5.15 o 
  10  -1   0        5.57       11.81      8.03 o 
  11  -1   0        9.82       23.73      9.58 o 
   2   0   0     1146.62     1111.01     30.93 o 
   3   0   0       40.97       29.96      4.03 o 
   4   0   0      223.58      218.15      7.13 o 
   5   0   0      296.30      276.43     21.77 o 
   6   0   0       78.61       76.22      5.92 o 
   7   0   0      248.57      251.56     15.44 o 
   8   0   0       59.77       49.05      5.60 o 
   9   0   0       22.13       19.03      5.22 o 
  10   0   0       13.97       14.38      6.56 o 
  11   0   0        5.54        5.30     13.27 o 
   1   1   0     4928.27     5203.44     59.70 o 
   2   1   0     2972.96     2748.32     35.52 o 
   3   1   0      360.17      370.37     11.24 o 
   4   1   0      611.05      642.97     21.23 o 
   5   1   0      274.09      248.43      8.46 o 
   6   1   0      140.53      148.51      7.65 o 
   7   1   0       37.73       39.54      5.81 o 
   8   1   0       31.55       31.68      6.23 o 
   9   1   0       20.53       26.48      6.48 o 
  10   1   0        5.80       10.81      6.48 o 
  11   1   0        9.82       21.71     10.00 o 
   0   2   0     4816.68     4803.25     76.36 o 
   1   2   0     3906.42     4023.23     40.14 o 
   2   2   0      583.74      610.60      8.71 o 
   3   2   0      357.06      366.11     14.39 o 
   4   2   0      478.56      473.17     19.83 o 
   5   2   0      141.62      144.99      9.41 o 
   6   2   0      131.52      135.50      8.77 o 
   7   2   0      187.03      204.83      9.62 o 
   8   2   0      256.76      260.91     11.50 o 
   9   2   0       29.10       32.54      7.30 o 
  10   2   0       23.88       27.71     11.54 o 
   1   3   0      151.88      156.73      4.14 o 
   2   3   0      685.44      649.05     12.83 o 
   3   3   0      414.10      439.16     16.50 o 
   4   3   0     1402.98     1458.14     25.33 o 
   5   3   0      320.25      294.09     13.37 o 
   6   3   0       76.57       68.51      7.97 o 
   7   3   0       24.40       29.46      5.58 o 
   8   3   0       30.73       33.23      6.25 o 
   9   3   0        2.96       11.44      5.96 o 
  10   3   0        3.95        0.13     11.67 o 
   0   4   0     3513.65     3374.35     83.17 o 
   1   4   0       68.45       70.99      2.60 o 
   2   4   0      438.39      444.26      6.17 o 
   3   4   0      365.70      393.03      8.02 o 
   4   4   0      783.54      768.75     15.81 o 
   5   4   0      268.55      267.84     13.76 o 
   6   4   0      116.34       96.64      8.94 o 
   7   4   0      168.99      169.88      9.01 o 
   8   4   0       36.86       30.85      8.53 o 
   9   4   0        6.39        4.27      6.02 o 
  10   4   0       13.40       32.25     10.10 o 
   1   5   0      958.43     1046.49     13.84 o 
   2   5   0      311.36      301.99      4.80 o 
   3   5   0      441.68      459.67      8.91 o 
   4   5   0      287.77      286.35      8.32 o 
   5   5   0      305.01      299.23     12.61 o 
   6   5   0       23.86       17.24      8.16 o 
   7   5   0       70.83       78.12     15.03 o 
   8   5   0       14.77       12.94      5.66 o 
   9   5   0       10.72       26.84      9.80 o 
  10   5   0       13.58       18.96      9.35 o 
   0   6   0      197.25      174.01      9.39 o 
   1   6   0      156.78      162.80      3.96 o 
   2   6   0       19.31       22.35      2.00 o 
   3   6   0      757.47      751.18     23.07 o 
   4   6   0      341.19      329.98     10.79 o 
   5   6   0       90.89       96.09      8.54 o 
   6   6   0      166.40      150.29     11.04 o 
   7   6   0       42.73       49.74      8.37 o 
   8   6   0       14.84       13.95      7.53 o 
   9   6   0        6.08        4.25      8.03 o 
   1   7   0       32.49       42.34      2.76 o 
   2   7   0      644.60      649.96     11.10 o 
   3   7   0      277.32      278.65     13.28 o 
   4   7   0       53.61       45.76      6.36 o 
   5   7   0      249.03      230.32     11.66 o 
   6   7   0       17.79       21.22      6.59 o 
   7   7   0       16.95       17.99      7.17 o 
   8   7   0        1.63        2.85      7.17 o 
   9   7   0        7.71       25.70      8.94 o 
   0   8   0      194.51      205.28     11.76 o 
   1   8   0       92.47       99.55      4.74 o 
   2   8   0      405.12      416.13      9.77 o 
   3   8   0      125.26      120.43      5.68 o 
   4   8   0       50.66       59.93      6.71 o 
   5   8   0       60.47       57.92      7.41 o 
   6   8   0        5.89        3.51      5.90 o 
   7   8   0       17.10       34.47     17.34 o 
   8   8   0        5.07        4.01      7.35 o 
   1   9   0        6.38        7.56      2.62 o 
   2   9   0      109.66       90.41      9.13 o 
   3   9   0       74.16       76.11     23.99 o 
   4   9   0       19.72       21.14      5.45 o 
   5   9   0       44.97       43.78      7.02 o 
   6   9   0        7.72        0.49      7.34 o 
   7   9   0       11.42       17.16      8.44 o 
   8   9   0        3.54        8.18      7.50 o 
   1  10   0       39.53       64.43      6.37 o 
   2  10   0       12.74       10.12      5.69 o 
   3  10   0       83.48       93.08     10.42 o 
   4  10   0       13.40       17.42      7.24 o 
   5  10   0        7.16       17.50      6.03 o 
   6  10   0        6.49       11.30      6.34 o 
   7  10   0       32.16       27.40      7.79 o 
   2  11   0       29.29       37.86      7.28 o 
   3  11   0       32.17       45.79      9.13 o 
   4  11   0       17.97       31.63      8.12 o 
   5  11   0       31.12       44.26     16.91 o 
   6  11   0        9.50       12.84      9.32 o 
   2  12   0        6.72        5.60      6.16 o 
   3  12   0        9.13        2.58      7.19 o 
   4  12   0        1.83        2.41      7.97 o 
   5  12   0       12.12       18.27     12.21 o 
   2  13   0        4.72       -4.52      6.59 o 
   3  13   0       11.37       -3.96      7.71 o 
  -3 -13   1       10.58      -13.87     13.87 o 
  -2 -13   1        6.78      -13.91     13.91 o 
  -1 -13   1       19.11        7.51     12.08 o 
   0 -13   1        1.30       -4.70      9.58 o 
   1 -13   1       25.37       14.99     14.73 o 
   2 -13   1       10.18       -1.64     13.35 o 
  -5 -12   1        3.75        4.18     13.74 o 
  -4 -12   1        2.00      -12.06     12.06 o 
  -3 -12   1        5.74        2.58     12.66 o 
  -2 -12   1        0.96      -11.07     12.10 o 
  -1 -12   1        5.34        2.54      9.13 o 
   0 -12   1        3.26       -3.79      8.51 o 
   1 -12   1        7.49        1.03     11.97 o 
   2 -12   1       58.58       74.51     15.89 o 
   3 -12   1       16.59        9.99     12.45 o 
   4 -12   1        8.51       -4.18     12.15 o 
  -6 -11   1       14.60       11.63     13.27 o 
  -5 -11   1       28.00       30.06     14.08 o 
  -4 -11   1       16.06       26.31      7.66 o 
  -3 -11   1       13.65       17.01     12.15 o 
  -2 -11   1        1.78        2.58     11.07 o 
  -1 -11   1       25.82       27.48      8.92 o 
   0 -11   1        9.55       -2.50      8.46 o 
   1 -11   1       12.00        2.64     13.14 o 
   2 -11   1       13.43       14.21     11.41 o 
   3 -11   1        8.42        3.11      5.84 o 
   4 -11   1       58.84       70.43      9.07 o 
   5 -11   1       19.35       17.57     12.10 o 
   6 -11   1       14.44       14.00     12.49 o 
  -7 -10   1       10.67       23.47     13.35 o 
  -6 -10   1       51.33       49.79     14.52 o 
  -5 -10   1       31.12       35.20     10.27 o 
  -4 -10   1        4.01        2.04      5.79 o 
  -3 -10   1       10.21        3.43      5.54 o 
  -2 -10   1        4.35       -6.97      6.97 o 
  -1 -10   1       63.16       71.04      9.68 o 
   0 -10   1       19.06       10.28      7.63 o 
   1 -10   1       32.39       25.54      8.64 o 
   2 -10   1       62.05       76.74      7.65 o 
   3 -10   1       75.04       72.19      9.20 o 
   4 -10   1        9.59       16.44      6.46 o 
   5 -10   1       11.23        4.02      7.95 o 
   6 -10   1       17.70       11.07     11.63 o 
   7 -10   1       12.43        6.46     12.88 o 
  -8  -9   1       16.81       10.68     13.40 o 
  -7  -9   1        4.58        8.10     10.98 o 
  -6  -9   1       25.30       27.41      7.32 o 
  -5  -9   1        5.98        6.90      5.76 o 
  -4  -9   1      118.10      119.52      6.57 o 
  -3  -9   1      169.16      188.80      7.35 o 
  -2  -9   1      480.07      428.83      9.81 o 
  -1  -9   1        7.37        8.50      2.98 o 
   0  -9   1       14.40       15.22      3.26 o 
   1  -9   1       49.89       44.96      8.09 o 
   2  -9   1       23.17       18.94      5.33 o 
   3  -9   1       82.19       80.99      5.01 o 
   4  -9   1      227.46      243.33     12.87 o 
   5  -9   1       50.60       49.56     11.16 o 
   6  -9   1       32.75       27.43      7.23 o 
   7  -9   1        5.89       14.64     12.28 o 
   8  -9   1       20.86       11.97     12.88 o 
  -9  -8   1       16.88        9.09     13.05 o 
  -8  -8   1        8.27        7.28     11.76 o 
  -7  -8   1       25.44       21.95      7.20 o 
  -6  -8   1       45.79       37.24      7.73 o 
  -5  -8   1       12.74        8.86      5.67 o 
  -4  -8   1       84.36       91.66     15.05 o 
  -3  -8   1      325.86      315.17      9.27 o 
  -2  -8   1       16.69       14.18      3.09 o 
  -1  -8   1      114.96      105.61      5.44 o 
   0  -8   1        6.29        6.89      4.44 o 
   1  -8   1      102.97      106.87      6.40 o 
   2  -8   1      546.44      550.19     11.44 o 
   3  -8   1       54.75       54.91     11.97 o 
   4  -8   1      254.30      250.65     12.34 o 
   5  -8   1       27.79       25.34      6.28 o 
   6  -8   1       84.07       81.21      8.99 o 
   7  -8   1       21.78        6.72     10.34 o 
   8  -8   1        5.09       12.49     11.67 o 
  -9  -7   1        7.64        6.63     11.33 o 
  -8  -7   1       17.06       29.85     11.76 o 
  -7  -7   1       12.00        3.22      6.05 o 
  -6  -7   1       32.06       34.58      6.85 o 
  -5  -7   1       52.38       60.28      7.49 o 
  -4  -7   1       90.54       89.00      7.82 o 
  -3  -7   1      493.00      484.32     15.56 o 
  -2  -7   1       76.03       74.98      4.26 o 
  -1  -7   1       44.13       42.83      5.58 o 
   0  -7   1      154.34      145.26      7.05 o 
   1  -7   1      146.08      145.30      4.80 o 
   2  -7   1      123.50      118.10      4.78 o 
   3  -7   1       36.03       39.73      5.67 o 
   4  -7   1      167.83      154.63     24.10 o 
   5  -7   1      351.90      329.77     14.14 o 
   6  -7   1       22.19       19.40      6.32 o 
   7  -7   1       33.40       35.01     12.17 o 
   8  -7   1        3.09        0.99     10.72 o 
   9  -7   1        8.07       14.47     12.62 o 
 -10  -6   1        4.42       -4.44     12.45 o 
  -9  -6   1        6.43        1.21     10.72 o 
  -8  -6   1       28.02       36.10     10.53 o 
  -7  -6   1       21.17       16.59     10.72 o 
  -6  -6   1      615.27      602.64     19.48 o 
  -5  -6   1      277.61      266.98     16.53 o 
  -4  -6   1       54.26       53.82      6.38 o 
  -3  -6   1       97.67       93.29      6.98 o 
  -2  -6   1       32.80       32.82      2.91 o 
  -1  -6   1      255.06      245.78      6.08 o 
   0  -6   1      105.82      110.05      3.89 o 
   1  -6   1       50.78       49.91      2.50 o 
   2  -6   1      245.92      248.12     10.53 o 
   3  -6   1      528.78      510.82     11.26 o 
   4  -6   1       57.03       62.41      5.77 o 
   5  -6   1      166.93      162.45      9.98 o 
   6  -6   1      114.72      114.76     14.80 o 
   7  -6   1       37.11       39.16      7.24 o 
   8  -6   1       12.11       15.03     10.72 o 
   9  -6   1       28.10       26.14     12.71 o 
 -10  -5   1       29.16       24.64     12.84 o 
  -9  -5   1        7.46       -3.06      9.73 o 
  -8  -5   1       54.65       62.50     13.18 o 
  -7  -5   1       22.34       17.41      4.90 o 
  -6  -5   1      181.13      190.34      8.47 o 
  -5  -5   1      117.67      106.88      4.95 o 
  -4  -5   1      231.83      219.53      7.61 o 
  -3  -5   1      863.03      880.67     20.92 o 
  -2  -5   1        1.79        2.37      2.73 o 
  -1  -5   1     1275.42     1341.58     18.58 o 
   0  -5   1      714.81      843.69     12.54 o 
   1  -5   1     1312.30     1357.65     18.94 o 
   2  -5   1      286.09      306.62     12.51 o 
   3  -5   1      174.17      159.25      7.88 o 
   4  -5   1      225.38      223.24      7.59 o 
   5  -5   1      192.97      171.55     14.65 o 
   6  -5   1      147.64      153.98      7.85 o 
   7  -5   1       80.37       84.33      6.90 o 
   8  -5   1       20.78       14.22      6.80 o 
   9  -5   1        5.17       -3.27     10.68 o 
  10  -5   1        4.31        1.68     12.28 o 
 -10  -4   1        9.59       25.54     12.28 o 
  -9  -4   1       16.12       23.91      7.34 o 
  -8  -4   1       54.60       48.97      6.47 o 
  -7  -4   1      113.69      106.67     11.30 o 
  -6  -4   1       97.68      108.74      5.59 o 
  -5  -4   1      193.86      186.68      6.29 o 
  -4  -4   1      257.23      260.87      6.50 o 
  -3  -4   1      806.81      843.11     15.69 o 
  -2  -4   1      111.91      108.03      4.23 o 
  -1  -4   1      116.36      120.73      3.75 o 
   0  -4   1       19.34       15.44      1.87 o 
   1  -4   1     1754.59     1800.55     23.98 o 
   2  -4   1      764.76      709.77     16.99 o 
   3  -4   1      404.23      424.46     10.26 o 
   4  -4   1      523.04      516.39     10.15 o 
   5  -4   1       34.53       37.79      3.77 o 
   6  -4   1      225.65      221.52      7.68 o 
   7  -4   1       78.40       78.02     16.24 o 
   8  -4   1       27.55       38.04      6.14 o 
   9  -4   1       61.67       49.06     13.01 o 
  10  -4   1        6.71        1.12     11.72 o 
 -10  -3   1       42.75       74.33     20.16 o 
  -9  -3   1       36.50       40.96      7.44 o 
  -8  -3   1       50.08       34.42      5.94 o 
  -7  -3   1       41.69       42.92      4.96 o 
  -6  -3   1       51.48       41.72      4.21 o 
  -5  -3   1      188.96      186.38      6.21 o 
  -4  -3   1       45.51       45.92      3.37 o 
  -3  -3   1     1243.61     1213.73     20.90 o 
  -2  -3   1     1869.96     1971.49     30.64 o 
  -1  -3   1      199.07      194.37      5.56 o 
   0  -3   1      620.48      592.03     11.04 o 
   1  -3   1     1083.05     1093.61     14.61 o 
   2  -3   1      474.94      499.18      8.46 o 
   3  -3   1       50.82       55.56      3.21 o 
   4  -3   1      167.75      154.01      5.40 o 
   5  -3   1      198.74      190.14      6.57 o 
   6  -3   1       80.35       76.94      5.08 o 
   7  -3   1      328.42      328.23      9.94 o 
   8  -3   1       52.90       62.07      9.98 o 
   9  -3   1       15.86       21.94      7.62 o 
  10  -3   1       16.38        9.89      8.08 o 
 -11  -2   1        4.04        6.91     14.00 o 
 -10  -2   1       13.85       16.41      8.01 o 
  -9  -2   1       28.19       26.42      8.29 o 
  -8  -2   1      388.92      379.39     11.11 o 
  -7  -2   1       67.56       64.94      5.38 o 
  -6  -2   1      769.84      727.90     14.00 o 
  -5  -2   1      301.11      310.10      7.92 o 
  -4  -2   1      522.68      549.10     10.31 o 
  -3  -2   1      212.27      219.31      6.76 o 
  -2  -2   1     1859.43     1856.75     28.74 o 
  -1  -2   1     6232.87     6102.83     87.95 o 
   0  -2   1     1274.92     1213.69     15.64 o 
   1  -2   1     2969.33     2929.46     38.00 o 
   2  -2   1      304.86      306.79      7.06 o 
   3  -2   1      822.19      858.99     22.87 o 
   4  -2   1      129.29      115.86      4.83 o 
   5  -2   1       46.87       42.52      4.38 o 
   6  -2   1      143.35      143.60      6.55 o 
   7  -2   1       65.78       64.26      8.01 o 
   8  -2   1       37.18       45.54      5.57 o 
   9  -2   1       45.80       59.35      7.25 o 
  10  -2   1       10.70       12.07      9.97 o 
 -11  -1   1       18.00       47.12     15.46 o 
 -10  -1   1       23.68       24.44      8.28 o 
  -9  -1   1       23.51       26.73      9.72 o 
  -8  -1   1       24.93       27.47      5.35 o 
  -7  -1   1      106.81       93.60      5.97 o 
  -6  -1   1      662.58      631.26     13.68 o 
  -5  -1   1      180.28      194.80      6.24 o 
  -4  -1   1     1090.11     1117.15     17.82 o 
  -3  -1   1       90.39       98.95      3.97 o 
  -2  -1   1     1821.15     1750.01     23.39 o 
  -1  -1   1     7469.38     7506.76    100.87 o 
   0  -1   1       23.48       22.79      1.10 o 
   1  -1   1     5972.97     5895.13    108.26 o 
   2  -1   1      289.28      283.47      6.71 o 
   3  -1   1      646.78      641.65     12.49 o 
   4  -1   1      486.29      469.89     11.02 o 
   5  -1   1      160.08      151.49      6.82 o 
   6  -1   1      208.12      201.58      8.53 o 
   7  -1   1      405.86      388.45     10.88 o 
   8  -1   1       18.44       12.27      4.70 o 
   9  -1   1        3.42        4.54      4.81 o 
  10  -1   1        9.65       12.62     11.03 o 
 -11   0   1        6.86       -1.16     12.92 o 
 -10   0   1        6.89        6.09      6.04 o 
  -9   0   1      125.68      128.76      7.65 o 
  -8   0   1      191.36      187.57      8.24 o 
  -7   0   1      239.94      226.52      9.34 o 
  -6   0   1      356.40      342.74     10.63 o 
  -5   0   1      304.42      298.81     10.72 o 
  -4   0   1       44.24       46.31      4.29 o 
  -3   0   1      126.87      124.87      4.98 o 
  -2   0   1      122.91      119.13      3.39 o 
   0   0   1        2.08       -0.28      0.28 o 
   1   0   1     1172.11     1237.00     26.32 o 
   2   0   1     9639.72     8726.89    158.51 o 
   3   0   1      101.21       96.07      6.15 o 
   4   0   1       33.05       35.87      5.53 o 
   5   0   1       68.36       70.09      5.23 o 
   6   0   1        6.13        4.72      3.91 o 
   7   0   1       84.64       65.13      8.68 o 
   8   0   1       51.91       60.32      7.09 o 
   9   0   1       53.19       55.44      6.75 o 
  10   0   1       11.11       14.64      7.66 o 
 -11   1   1       17.50       29.83     10.36 o 
 -10   1   1       24.97       30.57      5.91 o 
  -9   1   1       22.98       19.70      5.13 o 
  -8   1   1       23.48       21.86      5.87 o 
  -7   1   1      106.80      100.08      7.22 o 
  -6   1   1      665.16      653.86     17.44 o 
  -5   1   1      180.11      187.59      7.31 o 
  -4   1   1     1072.79     1065.29     19.62 o 
  -3   1   1       81.04       85.51      3.73 o 
  -2   1   1     1821.55     1752.40     29.76 o 
  -1   1   1     7469.07     7540.09     67.89 o 
   0   1   1       22.91       22.19      2.15 o 
   1   1   1     5968.75     5959.48     65.77 o 
   2   1   1      286.50      287.29      8.53 o 
   3   1   1      643.49      630.96     16.00 o 
   4   1   1      509.22      492.75     14.36 o 
   5   1   1      159.67      150.40     19.21 o 
   6   1   1      206.80      188.90      8.53 o 
   7   1   1      404.56      404.14     12.96 o 
   8   1   1       18.22       11.49      5.54 o 
   9   1   1        3.31       -5.29      5.29 o 
  10   1   1        9.86        9.95      6.89 o 
 -11   2   1        4.21       17.50      9.88 o 
 -10   2   1       14.05       22.45      7.03 o 
  -9   2   1       28.27       35.25      9.81 o 
  -8   2   1      390.33      374.07     13.23 o 
  -7   2   1       68.70       60.88      6.47 o 
  -6   2   1      773.14      699.92     16.12 o 
  -5   2   1      299.78      317.67      9.33 o 
  -4   2   1      526.71      571.82     12.43 o 
  -3   2   1      218.96      225.43      9.41 o 
  -2   2   1     1857.61     1874.10     22.48 o 
  -1   2   1     6237.39     6167.50     64.01 o 
   0   2   1     1273.94     1219.61     15.60 o 
   1   2   1     2967.02     2986.06     30.30 o 
   2   2   1      324.74      338.30      7.58 o 
   3   2   1      826.12      864.98     19.98 o 
   4   2   1      126.49      115.66      7.40 o 
   5   2   1       46.52       45.51      7.49 o 
   6   2   1      145.79      144.32     10.14 o 
   7   2   1       63.17       58.37      6.52 o 
   8   2   1       36.86       43.82      6.73 o 
   9   2   1       46.02       55.34      8.07 o 
  10   2   1       10.47       14.87     11.56 o 
 -10   3   1       43.00       45.84      7.81 o 
  -9   3   1       37.07       44.48      6.96 o 
  -8   3   1       50.22       44.11      6.37 o 
  -7   3   1       42.03       34.90      5.89 o 
  -6   3   1       53.66       49.70      5.27 o 
  -5   3   1      189.48      208.92      8.03 o 
  -4   3   1       41.61       44.56      4.24 o 
  -3   3   1     1243.29     1238.30     18.11 o 
  -2   3   1     1870.18     1982.47     23.75 o 
  -1   3   1      207.95      204.15      4.38 o 
   0   3   1      620.58      592.68     11.30 o 
   1   3   1     1067.48     1086.49     11.97 o 
   2   3   1      477.94      511.94      6.98 o 
   3   3   1       49.20       49.90      4.95 o 
   4   3   1      170.72      164.43      8.60 o 
   5   3   1      198.16      215.57     14.77 o 
   6   3   1       80.46       66.04      7.93 o 
   7   3   1      326.45      316.84     15.36 o 
   8   3   1       52.20       51.26     10.40 o 
   9   3   1       15.84       11.10      6.32 o 
  10   3   1       16.77       14.85      9.08 o 
 -10   4   1        9.75        9.68      9.15 o 
  -9   4   1       16.06       20.87      6.22 o 
  -8   4   1       57.26       49.37      9.13 o 
  -7   4   1      115.67      114.32      9.36 o 
  -6   4   1       96.18       94.32      6.33 o 
  -5   4   1      192.22      187.04     10.41 o 
  -4   4   1      257.25      268.16     13.58 o 
  -3   4   1      810.45      836.96     13.39 o 
  -2   4   1      112.27      109.68      2.89 o 
  -1   4   1      106.13      107.50      2.54 o 
   0   4   1       19.25       20.72      1.93 o 
   1   4   1     1779.09     1875.68     31.86 o 
   2   4   1      768.80      743.20      9.28 o 
   3   4   1      407.07      415.86      8.54 o 
   4   4   1      527.25      527.59     15.37 o 
   5   4   1       34.55       28.75      6.25 o 
   6   4   1      221.60      209.69     11.82 o 
   7   4   1       78.08       81.60      9.21 o 
   8   4   1       28.01       20.00      5.90 o 
   9   4   1       61.26       68.70      8.23 o 
  10   4   1        6.63        7.52      8.54 o 
 -10   5   1       28.79       30.09     10.00 o 
  -9   5   1        7.91       17.93      9.73 o 
  -8   5   1       54.17       52.67      6.68 o 
  -7   5   1       22.50       22.36      5.31 o 
  -6   5   1      184.37      158.81     11.00 o 
  -5   5   1      116.98      118.89      8.71 o 
  -4   5   1      226.52      232.75      9.05 o 
  -3   5   1      859.65      858.37     13.77 o 
  -2   5   1        1.84        8.99      2.46 o 
  -1   5   1     1277.39     1335.97     15.50 o 
   0   5   1      716.14      844.52     18.10 o 
   1   5   1     1302.96     1359.11     16.12 o 
   2   5   1      289.09      316.16      5.81 o 
   3   5   1      171.62      172.49      5.45 o 
   4   5   1      225.52      209.43     10.32 o 
   5   5   1      193.01      171.74     10.15 o 
   6   5   1      147.79      149.95     10.63 o 
   7   5   1       78.99       71.10      9.08 o 
   8   5   1       20.69       14.94      5.72 o 
   9   5   1        5.16       12.55      6.32 o 
  10   5   1        4.44        2.91      8.57 o 
 -10   6   1        4.47       -1.54     10.92 o 
  -9   6   1        6.50        6.76     10.88 o 
  -8   6   1       28.64       21.98      8.12 o 
  -7   6   1       21.86       21.16      5.14 o 
  -6   6   1      613.32      623.91     20.29 o 
  -5   6   1      279.62      266.17     12.20 o 
  -4   6   1       55.78       44.11      4.93 o 
  -3   6   1       98.66       99.90      4.40 o 
  -2   6   1       32.98       38.78      2.41 o 
  -1   6   1      256.39      263.78      4.40 o 
   0   6   1      106.08      117.31      5.48 o 
   1   6   1       51.35       52.34      2.27 o 
   2   6   1      250.54      243.18      7.76 o 
   3   6   1      530.91      529.23     17.50 o 
   4   6   1       60.43       47.14      7.65 o 
   5   6   1      165.68      150.84     10.10 o 
   6   6   1      111.26       96.07      9.32 o 
   7   6   1       37.15       39.42     16.95 o 
   8   6   1       12.52       20.39      7.76 o 
   9   6   1       27.27       30.50      9.25 o 
  -9   7   1        7.90        7.09      8.10 o 
  -8   7   1       16.11       16.44      7.81 o 
  -7   7   1       12.25        1.87      6.70 o 
  -6   7   1       32.61       27.94      7.95 o 
  -5   7   1       51.80       57.27      7.39 o 
  -4   7   1       90.26       88.85      7.57 o 
  -3   7   1      493.91      479.58      8.80 o 
  -2   7   1       75.98       81.30      4.87 o 
  -1   7   1       44.14       50.23      2.65 o 
   0   7   1      154.23      157.62      7.90 o 
   1   7   1      148.78      166.21      4.52 o 
   2   7   1      124.91      111.01      4.24 o 
   3   7   1       36.38       43.49      5.21 o 
   4   7   1      166.58      153.02      9.07 o 
   5   7   1      353.18      332.76     24.23 o 
   6   7   1       22.55       12.79      6.38 o 
   7   7   1       33.29       31.21      7.88 o 
   8   7   1        3.07        3.52      7.01 o 
   9   7   1        8.21       18.76      8.54 o 
  -9   8   1       16.67       28.25      9.31 o 
  -8   8   1        8.96        4.42      6.98 o 
  -7   8   1       25.55       19.81      7.28 o 
  -6   8   1       46.06       46.50      7.78 o 
  -5   8   1       12.64       17.12      6.03 o 
  -4   8   1       84.14       92.27     10.90 o 
  -3   8   1      326.80      321.99      8.39 o 
  -2   8   1       16.57       18.30      3.40 o 
  -1   8   1      119.63      127.64      5.08 o 
   0   8   1        6.33        6.05      3.25 o 
   1   8   1       98.88      104.45      4.06 o 
   2   8   1      547.22      541.13     11.94 o 
   3   8   1       54.74       55.19      5.60 o 
   4   8   1      256.01      259.94     17.98 o 
   5   8   1       27.45       29.88      6.38 o 
   6   8   1       85.61       73.16     22.59 o 
   7   8   1       21.77       16.77      7.10 o 
   8   8   1        5.44        7.63      7.22 o 
  -8   9   1       17.07       34.22      8.81 o 
  -7   9   1        4.63       10.61      7.25 o 
  -6   9   1       25.61       31.74     10.85 o 
  -5   9   1        6.04        6.60      8.14 o 
  -4   9   1      118.69      119.93      8.34 o 
  -3   9   1      170.89      160.10     12.45 o 
  -2   9   1      479.75      401.30     16.88 o 
  -1   9   1        7.70        7.42      2.89 o 
   0   9   1       14.47       17.93      4.63 o 
   1   9   1       49.07       59.80      4.30 o 
   2   9   1       23.52       13.22      5.99 o 
   3   9   1       83.06       87.77      9.82 o 
   4   9   1      229.47      223.99     10.55 o 
   5   9   1       50.37       44.37     10.04 o 
   6   9   1       33.81       23.76      6.85 o 
   7   9   1        6.03        6.20      6.73 o 
   8   9   1       21.00       20.38      8.22 o 
  -7  10   1       10.47       24.15     12.71 o 
  -6  10   1       51.54       62.75      8.47 o 
  -5  10   1       32.01       45.72     10.66 o 
  -4  10   1        4.14        7.01      7.84 o 
  -3  10   1       10.23       -0.09      6.07 o 
  -2  10   1        4.31       -0.22      4.61 o 
   1  10   1       31.40       28.99      5.69 o 
   2  10   1       61.62       65.21      8.53 o 
   3  10   1       74.86       77.73      6.06 o 
   4  10   1        9.95       12.95      7.56 o 
   5  10   1       11.08       20.16      6.09 o 
   6  10   1       17.56       17.99     14.71 o 
   7  10   1       12.60       14.70      7.17 o 
  -6  11   1       14.69       28.32     14.19 o 
  -5  11   1       28.12       45.01     11.11 o 
  -4  11   1       15.60       28.29     18.11 o 
  -3  11   1       13.72       17.40      7.15 o 
  -2  11   1        1.79       -2.33      5.13 o 
   1  11   1       11.72        4.52      4.91 o 
   2  11   1       13.50        4.35      5.99 o 
   3  11   1        8.42        1.59      7.11 o 
   4  11   1       59.64       74.27     14.47 o 
   5  11   1       19.63       28.39     19.40 o 
   6  11   1       14.10       18.95      6.89 o 
  -5  12   1        3.77       -6.07      8.61 o 
  -4  12   1        1.88        1.42      7.88 o 
  -3  12   1        5.52       11.03      7.32 o 
  -2  12   1        0.94        4.82      6.03 o 
   2  12   1       58.50       57.33      9.05 o 
   3  12   1       16.61       14.60      8.23 o 
   4  12   1        8.77        1.29      8.83 o 
   5  12   1        3.96        5.21      9.39 o 
  -3  13   1       10.75       -3.36      7.06 o 
  -2  13   1        6.74        2.46      6.85 o 
   2  13   1       10.14        4.09      7.32 o 
   3  13   1        9.17        4.91      8.44 o 
  -3 -13   2        6.74      -11.50     14.13 o 
  -2 -13   2        6.01       -1.77     14.52 o 
  -1 -13   2       41.07       42.74     11.73 o 
   0 -13   2       13.91        0.22     13.91 o 
   1 -13   2       32.06       28.34     14.95 o 
   2 -13   2        4.20       -9.52     12.02 o 
  -5 -12   2       12.62       10.16     14.17 o 
  -4 -12   2        0.07       -6.89     12.28 o 
  -3 -12   2        3.65        2.50     13.70 o 
  -2 -12   2        7.23       -3.63     10.66 o 
  -1 -12   2        8.12       -3.67      8.85 o 
   0 -12   2        9.42       -0.69      8.59 o 
   1 -12   2       27.11       12.32     12.06 o 
   2 -12   2        1.35      -10.25     10.25 o 
   3 -12   2       10.53       10.29     12.88 o 
   4 -12   2        6.18       -7.28     11.28 o 
  -6 -11   2       12.18        7.11     13.65 o 
  -5 -11   2       10.41        2.11     13.18 o 
  -4 -11   2       17.73        8.21      6.69 o 
  -3 -11   2        8.97       -6.76     11.37 o 
  -2 -11   2       35.16       25.74      8.97 o 
  -1 -11   2        9.56        5.65      8.01 o 
   0 -11   2       22.99        8.64      9.65 o 
   1 -11   2        8.59        1.46     10.42 o 
   2 -11   2        2.09       -0.26     10.21 o 
   3 -11   2       51.20       55.23      8.07 o 
   4 -11   2        6.38        8.73      8.70 o 
   5 -11   2        8.52        3.57     10.94 o 
   6 -11   2       13.76        3.49     12.10 o 
  -7 -10   2        9.88        9.17     12.96 o 
  -6 -10   2        1.06        7.49     12.10 o 
  -5 -10   2        9.95        4.05      6.58 o 
  -4 -10   2       37.05       40.90     10.93 o 
  -3 -10   2       16.96       13.84      4.33 o 
  -2 -10   2       14.25        6.00      3.62 o 
  -1 -10   2       21.32       18.79      5.92 o 
   0 -10   2       31.93       42.87     10.20 o 
   1 -10   2       24.29       13.22     10.08 o 
   2 -10   2       21.51       16.95      5.62 o 
   3 -10   2       63.82       71.41     11.87 o 
   4 -10   2       21.01       16.36      6.33 o 
   5 -10   2        6.16       11.94      6.53 o 
   6 -10   2        0.90       -1.34     10.60 o 
   7 -10   2       17.53       18.56     13.40 o 
  -8  -9   2       19.64       32.82     13.91 o 
  -7  -9   2        9.99        1.64     11.03 o 
  -6  -9   2        4.08       10.33      8.14 o 
  -5  -9   2       19.23       28.06      7.16 o 
  -4  -9   2       23.25       20.44      4.47 o 
  -3  -9   2      112.05      117.99      6.39 o 
  -2  -9   2      115.90      115.59      6.58 o 
  -1  -9   2       68.43       65.19      5.05 o 
   0  -9   2      108.90       99.86      5.80 o 
   1  -9   2       48.61       67.62      7.67 o 
   2  -9   2       33.17       34.19      6.09 o 
   3  -9   2      110.85      115.26      9.05 o 
   4  -9   2       35.73       30.50      6.76 o 
   5  -9   2       47.48       44.61      7.53 o 
   6  -9   2       19.02       23.15      7.43 o 
   7  -9   2        0.76        2.33     11.03 o 
  -9  -8   2       10.31       18.87     13.57 o 
  -8  -8   2        4.20        8.74     11.03 o 
  -7  -8   2       13.45       17.95     11.24 o 
  -6  -8   2       74.97       70.30     18.33 o 
  -5  -8   2       60.41       55.32      7.86 o 
  -4  -8   2      368.07      367.47     13.08 o 
  -3  -8   2      375.05      368.27     10.26 o 
  -2  -8   2      429.47      445.71     19.97 o 
  -1  -8   2       82.84       87.21      5.65 o 
   0  -8   2        0.05       -0.37      2.44 o 
   1  -8   2      246.65      229.09      9.95 o 
   2  -8   2      252.37      250.13      7.65 o 
   3  -8   2       93.48      114.29      8.44 o 
   4  -8   2      159.09      142.42      9.72 o 
   5  -8   2        8.72       12.22      5.78 o 
   6  -8   2       20.83       26.63      7.10 o 
   7  -8   2        5.18        7.28     10.42 o 
   8  -8   2       30.54       32.95     13.31 o 
  -9  -7   2       32.34       35.23     13.87 o 
  -8  -7   2       19.70       22.22     12.02 o 
  -7  -7   2       39.17       33.02      7.44 o 
  -6  -7   2       14.06        8.56      5.79 o 
  -5  -7   2      101.67       96.32      8.63 o 
  -4  -7   2      581.22      577.50     23.37 o 
  -3  -7   2      357.46      349.69     13.72 o 
  -2  -7   2      697.05      687.21     13.52 o 
  -1  -7   2      242.15      236.30      7.60 o 
   0  -7   2       30.52       34.20      3.07 o 
   1  -7   2      142.40      139.70      5.54 o 
   2  -7   2       61.30       53.35      6.16 o 
   3  -7   2       83.13       74.49      6.72 o 
   4  -7   2      187.73      177.50     22.55 o 
   5  -7   2      126.83      121.63      9.36 o 
   6  -7   2       14.64       12.71      5.91 o 
   7  -7   2        5.43        5.12      6.23 o 
   8  -7   2       19.49       35.53     12.62 o 
   9  -7   2        5.71        9.22     11.97 o 
 -10  -6   2        9.78        4.05     12.96 o 
  -9  -6   2       12.27        1.21     10.64 o 
  -8  -6   2        1.46       -1.72      5.91 o 
  -7  -6   2       53.09       50.35      7.66 o 
  -6  -6   2       97.51      102.50      9.09 o 
  -5  -6   2      436.38      423.88     11.68 o 
  -4  -6   2     1492.43     1432.22     32.44 o 
  -3  -6   2       96.16       85.77      7.54 o 
  -2  -6   2       22.33       24.13      2.82 o 
  -1  -6   2       35.62       40.01      3.50 o 
   0  -6   2        0.49       -1.73      1.99 o 
   1  -6   2      244.08      240.16      6.71 o 
   2  -6   2       53.02       56.08      5.34 o 
   3  -6   2      202.12      196.93      6.54 o 
   4  -6   2      436.40      416.28     10.90 o 
   5  -6   2      155.54      166.00     19.47 o 
   6  -6   2        8.50        0.55      5.06 o 
   7  -6   2       49.30       40.26      7.61 o 
   8  -6   2       17.93       16.15     10.94 o 
   9  -6   2        9.32       10.90     12.23 o 
 -10  -5   2        9.01       12.45     12.19 o 
  -9  -5   2       37.74       49.62     12.45 o 
  -8  -5   2       47.47       42.58      7.85 o 
  -7  -5   2      116.41      116.03      7.53 o 
  -6  -5   2       58.79       61.94      5.71 o 
  -5  -5   2      161.34      163.73      7.64 o 
  -4  -5   2       53.18       55.57      4.45 o 
  -3  -5   2      560.11      593.10     16.13 o 
  -2  -5   2      292.15      274.54     13.68 o 
  -1  -5   2     1347.93     1433.46     23.15 o 
   0  -5   2     1546.23     1536.35     20.85 o 
   1  -5   2     1593.90     1656.91     25.55 o 
   2  -5   2      203.57      211.54      5.95 o 
   3  -5   2      217.74      211.45      6.86 o 
   4  -5   2       42.84       36.99      3.44 o 
   5  -5   2       88.21       88.60      5.84 o 
   6  -5   2      113.88      101.57      9.91 o 
   7  -5   2       36.26       37.61      7.15 o 
   8  -5   2       44.70       48.46     11.89 o 
   9  -5   2       13.19       18.78     11.24 o 
 -10  -4   2        7.47        8.61     11.28 o 
  -9  -4   2       29.95       18.73      5.75 o 
  -8  -4   2       17.14        9.80      5.02 o 
  -7  -4   2      148.66      159.71      8.59 o 
  -6  -4   2       84.58       76.94      5.06 o 
  -5  -4   2      410.04      389.49      8.91 o 
  -4  -4   2      316.63      313.55      8.74 o 
  -3  -4   2      612.59      650.09     13.19 o 
  -2  -4   2      550.67      540.04      9.28 o 
  -1  -4   2     1067.42     1091.57     15.50 o 
   0  -4   2     1924.83     1952.27     25.32 o 
   1  -4   2      550.37      563.51     10.61 o 
   2  -4   2      178.34      186.79      6.95 o 
   3  -4   2      344.49      337.49     12.32 o 
   4  -4   2       82.40       75.08      4.59 o 
   5  -4   2       36.71       35.15      3.85 o 
   6  -4   2       71.65       74.90      5.50 o 
   7  -4   2       65.09       62.40      9.24 o 
   8  -4   2       30.99       38.83      6.20 o 
   9  -4   2       28.98       11.41     10.98 o 
  10  -4   2       16.66       29.72     13.27 o 
 -11  -3   2        8.28        1.29     11.80 o 
 -10  -3   2        0.38        5.53     17.19 o 
  -9  -3   2      140.85      127.79     17.13 o 
  -8  -3   2       53.47       53.18      6.00 o 
  -7  -3   2      339.91      326.26     11.38 o 
  -6  -3   2      228.92      219.85      7.29 o 
  -5  -3   2       23.16       25.81      3.80 o 
  -4  -3   2       97.12       94.87      4.40 o 
  -3  -3   2      812.09      836.93     19.50 o 
  -2  -3   2      550.39      505.91      8.63 o 
  -1  -3   2      933.31      928.37     11.68 o 
   0  -3   2     3383.33     3521.68     43.71 o 
   1  -3   2     1149.71     1178.40     18.00 o 
   2  -3   2     1033.21     1100.76     18.82 o 
   3  -3   2       19.76       21.58      2.63 o 
   4  -3   2       72.71       80.71      5.36 o 
   5  -3   2      208.39      207.37      6.90 o 
   6  -3   2      155.32      159.85      7.02 o 
   7  -3   2      126.31      112.52      6.71 o 
   8  -3   2       68.76       77.45      7.27 o 
   9  -3   2       27.27       28.78     23.11 o 
  10  -3   2       10.75        1.77     11.67 o 
 -11  -2   2       12.37       30.88     13.91 o 
 -10  -2   2       15.92        6.80      7.53 o 
  -9  -2   2       20.00       18.21      5.01 o 
  -8  -2   2       74.09       74.28      7.55 o 
  -7  -2   2       78.98       77.53      5.58 o 
  -6  -2   2      293.89      283.43      8.29 o 
  -5  -2   2      439.58      469.73      9.93 o 
  -4  -2   2      908.94      939.01     14.86 o 
  -3  -2   2      141.01      149.44      5.44 o 
  -2  -2   2      648.05      635.70     10.09 o 
  -1  -2   2     2400.39     2412.33     25.13 o 
   0  -2   2     2789.04     2709.05     32.44 o 
   1  -2   2     2924.22     2756.86     31.32 o 
   2  -2   2      143.93      148.45      5.93 o 
   3  -2   2      607.44      613.77     17.25 o 
   4  -2   2       43.85       43.89      6.36 o 
   5  -2   2      204.05      206.45     10.31 o 
   6  -2   2      202.26      194.49      7.50 o 
   7  -2   2       64.62       65.45      5.76 o 
   8  -2   2       89.22      106.24      7.15 o 
   9  -2   2       16.63       19.16      7.92 o 
  10  -2   2        7.47        6.38      7.84 o 
 -11  -1   2        6.11       27.48     14.04 o 
 -10  -1   2        3.57        3.29      6.88 o 
  -9  -1   2       69.74       85.71      6.69 o 
  -8  -1   2       88.44       76.62      7.23 o 
  -7  -1   2      395.07      380.36     19.38 o 
  -6  -1   2      517.00      489.23     10.90 o 
  -5  -1   2      380.91      417.42     12.08 o 
  -4  -1   2      555.66      550.53     10.17 o 
  -3  -1   2       51.76       54.96      8.18 o 
  -2  -1   2     3165.84     2909.83     33.14 o 
  -1  -1   2     5374.94     5340.10     60.12 o 
   0  -1   2      310.40      322.11      4.90 o 
   1  -1   2     4011.49     3960.71     67.59 o 
   2  -1   2       59.47       66.35      4.64 o 
   3  -1   2      604.57      593.99     21.92 o 
   4  -1   2      164.97      170.52     10.10 o 
   5  -1   2       92.73       91.49      5.80 o 
   6  -1   2      184.21      177.91      8.28 o 
   7  -1   2      192.36      184.60      9.33 o 
   8  -1   2       71.85       81.98      7.05 o 
   9  -1   2       18.72       24.76      6.67 o 
  10  -1   2        3.88        0.74      7.67 o 
 -11   0   2        3.84       27.91     14.95 o 
 -10   0   2        3.76       12.40      5.27 o 
  -9   0   2       31.53       29.18      5.30 o 
  -8   0   2       35.98       30.58      4.91 o 
  -7   0   2      569.35      583.17     12.72 o 
  -6   0   2      206.14      206.05      7.12 o 
  -5   0   2      225.20      240.77     16.07 o 
  -4   0   2       43.38       31.90      2.49 o 
  -3   0   2       75.68      104.36      8.05 o 
  -2   0   2     1450.08     1387.01     19.54 o 
  -1   0   2     1585.35     1608.28     15.87 o 
   0   0   2     7164.91     7032.26     92.25 o 
   1   0   2     2026.48     2023.54     43.67 o 
   2   0   2     1363.49     1308.32     27.03 o 
   3   0   2       72.38       65.80      6.25 o 
   4   0   2      320.66      311.29     11.22 o 
   5   0   2        3.68        6.26      4.74 o 
   6   0   2       17.83        9.17      4.35 o 
   7   0   2       14.62        9.34      5.96 o 
   8   0   2       78.97       81.85      7.82 o 
   9   0   2        6.74        3.86      5.69 o 
  10   0   2       29.94       47.08      8.43 o 
 -11   1   2        5.89       12.68      9.62 o 
 -10   1   2        3.59        8.02      6.23 o 
  -9   1   2       68.92       81.18      6.55 o 
  -8   1   2       89.85       77.28      5.85 o 
  -7   1   2      397.16      399.12     12.56 o 
  -6   1   2      518.35      507.38     13.01 o 
  -5   1   2      383.77      404.05      8.97 o 
  -4   1   2      554.60      558.71     11.66 o 
  -3   1   2       57.04       50.73      7.49 o 
  -2   1   2     3182.79     2929.08     43.90 o 
  -1   1   2     5376.42     5385.40     55.42 o 
   0   1   2      310.51      324.68      4.16 o 
   1   1   2     4030.13     4073.51     46.12 o 
   2   1   2       58.92       57.07      7.69 o 
   3   1   2      604.77      564.38     22.20 o 
   4   1   2      165.13      151.50      8.22 o 
   5   1   2       91.00       71.58      7.14 o 
   6   1   2      183.31      153.95     10.46 o 
   7   1   2      192.48      191.33      9.55 o 
   8   1   2       72.74       89.12      7.90 o 
   9   1   2       18.56        7.64      6.20 o 
  10   1   2        3.74        8.64      8.57 o 
 -11   2   2       13.05       19.07     12.66 o 
 -10   2   2       15.72       12.08      6.58 o 
  -9   2   2       20.29       26.82      5.77 o 
  -8   2   2       74.61       60.56      7.16 o 
  -7   2   2       84.03       73.92      6.67 o 
  -6   2   2      294.97      292.59      9.65 o 
  -5   2   2      438.91      479.10      9.87 o 
  -4   2   2      909.88      900.07     14.39 o 
  -3   2   2      137.52      140.78      4.30 o 
  -2   2   2      654.90      655.45      8.09 o 
  -1   2   2     2400.99     2451.32     25.80 o 
   0   2   2     2789.04     2771.60     31.05 o 
   1   2   2     2916.58     2834.86     31.96 o 
   2   2   2      142.99      133.60      4.87 o 
   3   2   2      600.18      611.20     18.11 o 
   4   2   2       43.72       34.73      5.15 o 
   5   2   2      204.44      196.29     10.26 o 
   6   2   2      198.91      183.67     11.50 o 
   7   2   2       64.62       57.98      8.71 o 
   8   2   2       89.78       92.71      8.26 o 
   9   2   2       16.83       15.53     10.93 o 
  10   2   2        7.00       13.25      9.26 o 
 -11   3   2        8.23        8.03     13.24 o 
 -10   3   2        0.33       -2.86      6.01 o 
  -9   3   2      141.38      147.05      9.48 o 
  -8   3   2       54.17       41.62      6.50 o 
  -7   3   2      342.16      326.23     12.19 o 
  -6   3   2      227.00      219.28      8.54 o 
  -5   3   2       22.74       23.84      3.22 o 
  -4   3   2       95.25       92.19      4.10 o 
  -3   3   2      812.76      843.56     13.32 o 
  -2   3   2      550.05      512.99      6.99 o 
  -1   3   2      941.87      938.21     13.23 o 
   0   3   2     3381.03     3617.09     40.16 o 
   1   3   2     1149.84     1189.68     16.05 o 
   2   3   2     1033.74     1118.32     23.46 o 
   3   3   2       19.90       19.17      4.05 o 
   4   3   2       73.47       76.84      6.59 o 
   5   3   2      209.78      206.70     10.75 o 
   6   3   2      154.98      157.40     10.80 o 
   7   3   2      127.05      110.77     10.39 o 
   8   3   2       68.05       78.27      9.04 o 
   9   3   2       27.44       40.91      7.51 o 
  10   3   2       10.59       21.72      9.67 o 
 -10   4   2        7.65        9.18     12.90 o 
  -9   4   2       29.55       29.75      6.53 o 
  -8   4   2       16.80       15.35      5.45 o 
  -7   4   2      152.58      164.54      8.54 o 
  -6   4   2       86.26       90.44      6.04 o 
  -5   4   2      409.77      384.31     20.98 o 
  -4   4   2      318.77      328.50      9.27 o 
  -3   4   2      609.24      664.27     11.19 o 
  -2   4   2      547.75      550.18      8.14 o 
  -1   4   2     1054.85     1108.76     16.12 o 
   0   4   2     1929.12     1965.54     18.95 o 
   1   4   2      552.69      573.88     10.53 o 
   2   4   2      178.21      182.09      5.84 o 
   3   4   2      347.70      335.01     10.99 o 
   4   4   2       80.83       65.97      6.47 o 
   5   4   2       38.02       42.30      6.36 o 
   6   4   2       70.02       63.84      8.20 o 
   7   4   2       64.00       61.80      8.74 o 
   8   4   2       29.51       21.67      8.98 o 
   9   4   2       28.58       24.48      7.00 o 
  10   4   2       16.31       14.98      9.37 o 
 -10   5   2        8.77       -0.49      8.47 o 
  -9   5   2       39.41       54.00     15.98 o 
  -8   5   2       48.68       55.32     12.36 o 
  -7   5   2      115.80      108.75      7.38 o 
  -6   5   2       61.04       64.90      5.60 o 
  -5   5   2      161.71      144.35      9.79 o 
  -4   5   2       53.09       48.21      3.84 o 
  -3   5   2      562.16      590.81     10.46 o 
  -2   5   2      283.60      260.00      5.50 o 
  -1   5   2     1348.84     1443.95     19.29 o 
   0   5   2     1544.86     1544.36     19.88 o 
   1   5   2     1593.65     1671.19     27.14 o 
   2   5   2      204.48      209.54      4.94 o 
   3   5   2      218.57      211.31     11.62 o 
   4   5   2       43.15       43.14      5.87 o 
   5   5   2       88.41       86.51      8.06 o 
   6   5   2      116.08      115.70      9.81 o 
   7   5   2       35.86       38.94      7.91 o 
   8   5   2       44.81       34.56      8.74 o 
   9   5   2       13.29       14.50      7.33 o 
 -10   6   2        9.98       25.16      9.51 o 
  -9   6   2       12.30       12.01      7.98 o 
  -8   6   2        1.40       -5.38      6.74 o 
  -7   6   2       55.40       57.26      6.04 o 
  -6   6   2      101.94      108.09      6.78 o 
  -5   6   2      434.74      414.87     15.23 o 
  -4   6   2     1491.55     1460.55     25.75 o 
  -3   6   2       95.67       92.40      4.35 o 
  -2   6   2       21.84       24.92      2.31 o 
  -1   6   2       35.63       46.07      3.95 o 
   0   6   2        0.58        2.71      2.05 o 
   1   6   2      247.30      239.80      4.32 o 
   2   6   2       53.27       61.41      3.04 o 
   3   6   2      204.13      196.56      7.12 o 
   4   6   2      435.85      402.16     13.89 o 
   5   6   2      156.19      131.28      9.58 o 
   6   6   2        7.82        8.09      6.13 o 
   7   6   2       49.08       52.55      8.45 o 
   8   6   2       17.47       23.49      8.09 o 
   9   6   2        9.03       12.26      8.47 o 
  -9   7   2       32.95       31.08      9.58 o 
  -8   7   2       19.46       26.44     15.20 o 
  -7   7   2       39.84       19.40      7.56 o 
  -6   7   2       12.46        7.99      6.27 o 
  -5   7   2      101.96      108.60      8.77 o 
  -4   7   2      580.67      572.13     21.06 o 
  -3   7   2      356.89      360.58      7.09 o 
  -2   7   2      705.51      705.24     10.49 o 
  -1   7   2      239.33      236.38      5.46 o 
   0   7   2       30.39       28.02      5.17 o 
   1   7   2      145.55      148.85      4.58 o 
   2   7   2       60.38       61.65      3.55 o 
   3   7   2       84.29       81.01      6.33 o 
   4   7   2      187.20      181.42      9.73 o 
   5   7   2      127.66      128.85      9.44 o 
   6   7   2       13.93       17.05      6.37 o 
   7   7   2        5.63       10.17      6.82 o 
   8   7   2       18.95       29.55      8.59 o 
   9   7   2        5.74        7.18      8.47 o 
  -9   8   2       10.29       14.22     11.91 o 
  -8   8   2        4.33        5.51      7.25 o 
  -7   8   2       13.89       13.59      7.07 o 
  -6   8   2       74.57       74.04      8.61 o 
  -5   8   2       60.64       61.09      7.57 o 
  -4   8   2      368.19      352.66     13.08 o 
  -3   8   2      373.48      358.30     10.21 o 
  -2   8   2      426.46      430.27     11.50 o 
  -1   8   2       85.62       96.04      4.66 o 
   0   8   2        0.06       -0.64      3.01 o 
   1   8   2      243.11      253.46      9.70 o 
   2   8   2      251.93      245.70      6.56 o 
   3   8   2       89.62       94.62     11.63 o 
   4   8   2      157.53      143.34      9.04 o 
   5   8   2        8.58       10.79      5.49 o 
   6   8   2       20.40       15.28      6.38 o 
   7   8   2        5.31        7.84      6.94 o 
   8   8   2       30.49       35.83      8.99 o 
  -8   9   2       19.29       24.23     15.85 o 
  -7   9   2        9.71        6.61     10.64 o 
  -6   9   2        4.48       13.10      6.37 o 
  -5   9   2       19.64       22.98      6.26 o 
  -4   9   2       23.30       31.46     11.69 o 
  -3   9   2      111.14      105.14     10.21 o 
  -1   9   2       69.21       72.75      6.37 o 
   0   9   2      109.01      106.43      8.96 o 
   1   9   2       48.13       44.60      6.00 o 
   2   9   2       32.61       27.20      3.56 o 
   3   9   2      108.09      109.73      7.32 o 
   4   9   2       35.65       47.19      6.38 o 
   5   9   2       47.95       49.15      7.77 o 
   6   9   2       19.16       10.87      6.57 o 
   7   9   2        0.78        2.81      6.56 o 
  -7  10   2        9.89       12.76     10.42 o 
  -6  10   2        0.95       12.10      8.36 o 
  -5  10   2        9.79       33.89     13.52 o 
  -4  10   2       37.02       45.43     13.44 o 
  -3  10   2       16.77        9.56      6.37 o 
  -2  10   2       14.41       12.40      5.34 o 
  -1  10   2       22.10       20.67      4.87 o 
   1  10   2       23.26       30.58      6.07 o 
   2  10   2       21.81       28.13      7.32 o 
   3  10   2       63.27       80.93     10.42 o 
   4  10   2       21.10       23.44     12.68 o 
   5  10   2        6.24        2.98      5.69 o 
   6  10   2        0.81        1.05      6.19 o 
   7  10   2       17.71       29.92     10.57 o 
  -6  11   2       12.79       27.82     13.42 o 
  -5  11   2       10.62       25.66     13.27 o 
  -4  11   2       17.80       13.52      8.14 o 
  -3  11   2        8.95        2.24      6.46 o 
  -2  11   2       35.55       45.18      7.28 o 
  -1  11   2        9.87        9.22      4.61 o 
   1  11   2        9.11        7.24      5.90 o 
   2  11   2        2.05       -5.73      5.73 o 
   3  11   2       50.52       59.83      5.90 o 
   4  11   2        6.31        7.20      5.16 o 
   5  11   2        8.39       13.85      6.07 o 
   6  11   2       14.23       20.25      7.77 o 
  -5  12   2       12.73        6.55      9.00 o 
  -4  12   2        0.09       -5.77      6.72 o 
  -3  12   2        3.80       -0.26      6.55 o 
  -2  12   2        7.16       14.56      6.33 o 
   1  12   2       26.75       27.52      7.15 o 
   2  12   2        1.39       -0.04      6.89 o 
   3  12   2       10.65       10.72      8.74 o 
   4  12   2        6.22        6.87      8.81 o 
  -3  13   2        6.66       -0.17      6.85 o 
  -2  13   2        6.45       12.19      6.98 o 
   2  13   2        4.13        7.62      7.49 o 
  -3 -13   3       11.14       21.62     16.84 o 
  -2 -13   3        6.21       -6.97     17.25 o 
  -1 -13   3       19.02       10.37     10.67 o 
   0 -13   3       11.94       12.62     13.44 o 
   1 -13   3       20.69        7.88     13.01 o 
   2 -13   3       12.37        0.34     12.49 o 
  -5 -12   3       21.16        4.52     15.29 o 
  -4 -12   3        2.65        5.90     14.26 o 
  -3 -12   3        9.47       -9.91     13.87 o 
  -2 -12   3       53.17       35.10     10.53 o 
  -1 -12   3       17.29        8.13     12.08 o 
   0 -12   3        2.49       -7.67     11.03 o 
   1 -12   3       11.62        7.84     11.80 o 
   2 -12   3       51.66       33.77     13.57 o 
   3 -12   3       25.49       13.57     12.32 o 
   4 -12   3        9.32       -6.72     10.81 o 
  -6 -11   3       13.55       12.10     14.21 o 
  -5 -11   3        6.39        1.72     13.18 o 
  -4 -11   3       15.03        1.29     12.36 o 
  -3 -11   3       26.33       37.04     14.21 o 
  -2 -11   3       20.81        1.61      8.18 o 
  -1 -11   3        6.44        0.42      8.03 o 
   0 -11   3       82.17       92.99     14.52 o 
   1 -11   3       26.52       21.97     11.24 o 
   2 -11   3       11.10        0.47     10.08 o 
   3 -11   3        9.28        3.83     10.04 o 
   4 -11   3       29.15       12.15     11.46 o 
   5 -11   3       18.35       34.54     13.52 o 
  -7 -10   3       19.87        2.97     13.14 o 
  -6 -10   3       11.79        8.38      5.41 o 
  -5 -10   3       15.54       17.27      6.70 o 
  -4 -10   3        6.15        1.00      3.57 o 
  -3 -10   3       48.87       42.37      7.82 o 
  -2 -10   3       54.39       48.36      5.36 o 
  -1 -10   3       23.61       20.16      4.15 o 
   0 -10   3       34.57       44.26      7.66 o 
   1 -10   3       29.22       28.39      5.46 o 
   2 -10   3      167.23      164.80     10.18 o 
   3 -10   3       93.70       93.94      8.92 o 
   4 -10   3        6.22        5.48      6.02 o 
   5 -10   3       27.99       31.95      7.79 o 
   6 -10   3        5.58       10.55     11.03 o 
  -8  -9   3        7.29        8.83     12.53 o 
  -7  -9   3        5.87        4.39     11.72 o 
  -6  -9   3        7.21        5.69      6.48 o 
  -5  -9   3       15.62       14.24      4.24 o 
  -4  -9   3       87.01       99.88      8.37 o 
  -3  -9   3      121.14      136.09     14.69 o 
  -2  -9   3       17.62       14.85      4.06 o 
  -1  -9   3       38.35       41.44      4.88 o 
   0  -9   3       61.20       78.85      7.95 o 
   1  -9   3       63.00       78.53      6.68 o 
   2  -9   3      178.61      180.56     10.27 o 
   3  -9   3       67.03       69.06      7.59 o 
   4  -9   3       15.99       23.71      6.12 o 
   5  -9   3       29.50       35.21      7.10 o 
   6  -9   3        8.68       14.08     11.07 o 
   7  -9   3       15.13       13.18     12.19 o 
  -9  -8   3       16.40       23.73     13.61 o 
  -8  -8   3        6.44        1.51     10.68 o 
  -7  -8   3        4.82       -1.39      5.78 o 
  -6  -8   3       21.81       18.77      6.75 o 
  -5  -8   3       88.31       95.65     11.39 o 
  -4  -8   3       95.47       96.82      6.21 o 
  -3  -8   3       99.66       94.18      5.28 o 
  -2  -8   3      539.20      532.87     12.88 o 
  -1  -8   3      259.45      260.95      8.85 o 
   0  -8   3       44.63       48.09      3.51 o 
   1  -8   3      187.29      173.70      6.60 o 
   2  -8   3      126.50      139.36     13.16 o 
   3  -8   3      385.13      384.56     23.80 o 
   4  -8   3       36.17       32.96      6.41 o 
   5  -8   3       48.45       44.79      7.33 o 
   6  -8   3        5.82        2.54      5.91 o 
   7  -8   3        8.07       16.93     11.33 o 
   8  -8   3        7.28       -1.21     10.94 o 
  -9  -7   3        2.90       10.72     12.06 o 
  -8  -7   3       15.17       17.36     11.63 o 
  -7  -7   3       74.71       90.20     24.12 o 
  -6  -7   3       29.93       18.13      6.38 o 
  -5  -7   3      143.82      143.23     12.73 o 
  -4  -7   3       64.34       70.21      7.57 o 
  -3  -7   3      389.92      388.31      9.09 o 
  -2  -7   3      123.43      128.77      5.96 o 
  -1  -7   3       97.31      107.56      5.59 o 
   0  -7   3      495.46      485.81      9.51 o 
   1  -7   3      144.67      138.49      5.57 o 
   2  -7   3       53.59       56.17      5.80 o 
   3  -7   3      166.58      176.30     14.11 o 
   4  -7   3       33.92       38.34     12.28 o 
   5  -7   3       70.87       80.66     26.10 o 
   6  -7   3       11.03        9.00      6.00 o 
   7  -7   3       24.28       20.67     11.41 o 
   8  -7   3        2.65       -5.04     10.25 o 
 -10  -6   3        3.59        9.65     12.66 o 
  -9  -6   3       11.05       15.94     12.06 o 
  -8  -6   3       21.09       26.25     11.52 o 
  -7  -6   3       47.74       39.99      7.43 o 
  -6  -6   3      243.69      267.16     12.94 o 
  -5  -6   3      500.26      494.55     24.12 o 
  -4  -6   3       33.89       44.66      6.25 o 
  -3  -6   3      462.75      455.66     11.01 o 
  -2  -6   3      173.56      175.05      7.35 o 
  -1  -6   3      158.52      158.13      8.86 o 
   0  -6   3      677.38      675.59     20.04 o 
   1  -6   3       67.00       73.16      4.20 o 
   2  -6   3      330.50      332.62     11.27 o 
   3  -6   3       79.50       81.98      4.57 o 
   4  -6   3      257.91      262.12     11.63 o 
   5  -6   3      104.54      112.04     17.57 o 
   6  -6   3       83.04       66.29      7.85 o 
   7  -6   3       20.77       24.16      6.96 o 
   8  -6   3        1.21        2.93     10.29 o 
   9  -6   3       23.83       38.33     13.70 o 
 -10  -5   3       23.66       37.77     13.83 o 
  -9  -5   3        1.43       -1.72      9.52 o 
  -8  -5   3       35.33       40.69      9.15 o 
  -7  -5   3       53.38       62.38      6.31 o 
  -6  -5   3       52.82       56.16      8.75 o 
  -5  -5   3      180.88      180.98     11.49 o 
  -4  -5   3      187.08      192.44      7.23 o 
  -3  -5   3      750.33      724.81     18.70 o 
  -2  -5   3      315.08      293.81      6.78 o 
  -1  -5   3     1340.25     1385.36     23.01 o 
   0  -5   3       72.97       75.98      3.44 o 
   1  -5   3      564.28      586.11     11.59 o 
   2  -5   3      247.55      218.31     13.77 o 
   3  -5   3      180.14      192.24      6.75 o 
   4  -5   3       82.40       83.95      4.53 o 
   5  -5   3      194.66      206.09      8.47 o 
   6  -5   3       49.15       43.37      5.48 o 
   7  -5   3       25.95       28.98      6.76 o 
   8  -5   3       18.18        2.02      9.48 o 
   9  -5   3        2.22       15.08     11.41 o 
 -11  -4   3        6.65       -4.95     11.72 o 
 -10  -4   3        6.53        4.52     11.11 o 
  -9  -4   3       19.82       20.23      5.86 o 
  -8  -4   3       31.59       33.84      7.15 o 
  -7  -4   3       39.46       45.07      5.81 o 
  -6  -4   3      108.68      110.22      7.66 o 
  -5  -4   3      606.95      567.77     11.23 o 
  -4  -4   3      256.76      261.80      6.51 o 
  -3  -4   3      492.96      509.17     11.13 o 
  -2  -4   3      600.57      576.40      9.77 o 
  -1  -4   3      920.94      968.12     13.87 o 
   0  -4   3      136.78      145.68      4.53 o 
   1  -4   3      489.53      503.42      9.19 o 
   2  -4   3      787.42      760.21     12.26 o 
   3  -4   3      413.95      416.03      8.67 o 
   4  -4   3       47.75       49.99      3.91 o 
   5  -4   3      184.39      180.29      8.56 o 
   6  -4   3        3.17        1.53      4.67 o 
   7  -4   3       41.82       35.13      5.59 o 
   8  -4   3       15.49       14.14      6.53 o 
   9  -4   3       26.95       47.85     13.44 o 
 -11  -3   3        3.85       44.19     14.13 o 
 -10  -3   3       13.65       25.23     17.38 o 
  -9  -3   3       23.22       24.63      6.00 o 
  -8  -3   3       65.83       61.30      6.31 o 
  -7  -3   3      571.04      556.72     12.70 o 
  -6  -3   3       39.30       43.17      4.27 o 
  -5  -3   3       23.22       30.87      3.44 o 
  -4  -3   3       47.30       56.29      3.79 o 
  -3  -3   3      689.53      689.01     13.49 o 
  -2  -3   3      432.59      459.39      7.04 o 
  -1  -3   3     1617.32     1649.62     25.51 o 
   0  -3   3     2576.16     2464.01     29.87 o 
   1  -3   3     1252.19     1248.49     14.87 o 
   2  -3   3      267.20      258.75      6.11 o 
   3  -3   3      242.08      225.53      6.22 o 
   4  -3   3      185.52      189.49      6.31 o 
   5  -3   3      185.95      173.64      6.74 o 
   6  -3   3       36.33       40.73      4.64 o 
   7  -3   3      147.04      153.83      7.61 o 
   8  -3   3       47.64       54.69     14.57 o 
   9  -3   3       11.97       11.49      7.40 o 
  10  -3   3       11.51       22.57     13.14 o 
 -11  -2   3        3.39       30.11     13.27 o 
 -10  -2   3       21.58       26.44     13.52 o 
  -9  -2   3       13.05       16.60      4.96 o 
  -8  -2   3      322.80      312.38     10.16 o 
  -7  -2   3      193.03      196.99      9.21 o 
  -6  -2   3       74.40       88.98      5.18 o 
  -5  -2   3      609.80      618.28     11.82 o 
  -4  -2   3      464.63      494.22     13.47 o 
  -3  -2   3      551.58      541.62      9.57 o 
  -2  -2   3      258.60      244.96      5.55 o 
  -1  -2   3     2362.31     2305.85     26.59 o 
   0  -2   3      573.07      570.63      8.30 o 
   1  -2   3     1430.66     1441.86     20.91 o 
   2  -2   3     1373.95     1295.47     27.29 o 
   3  -2   3       95.75      108.09      6.55 o 
   4  -2   3      399.16      412.63     10.66 o 
   5  -2   3       78.72       78.24      5.71 o 
   6  -2   3      247.70      231.15      9.49 o 
   7  -2   3      107.04      100.40      8.88 o 
   8  -2   3       22.20       20.26      5.12 o 
   9  -2   3       30.04       46.95      9.09 o 
  10  -2   3       43.27       61.38     10.71 o 
 -11  -1   3        0.91       17.62     12.92 o 
 -10  -1   3       14.24       11.81      5.32 o 
  -9  -1   3        6.77       17.24      5.50 o 
  -8  -1   3       25.05       16.49      4.57 o 
  -7  -1   3      649.39      617.98     13.29 o 
  -6  -1   3      226.55      217.16      9.01 o 
  -5  -1   3      516.76      561.19     12.17 o 
  -4  -1   3     1259.26     1329.89     17.27 o 
  -3  -1   3      349.76      354.12      6.60 o 
  -2  -1   3      194.57      205.53      4.07 o 
  -1  -1   3     2480.46     2482.86     65.16 o 
   0  -1   3      281.81      280.39      5.90 o 
   1  -1   3     2336.44     2319.32     35.57 o 
   2  -1   3     1185.07     1188.74     25.40 o 
   3  -1   3      105.27      100.73      6.40 o 
   4  -1   3      152.67      157.14      8.51 o 
   5  -1   3       67.50       60.00      6.85 o 
   6  -1   3       31.79       30.84      5.27 o 
   7  -1   3       79.98       89.32      7.58 o 
   8  -1   3       42.22       50.10      7.04 o 
   9  -1   3       13.50        9.77      6.40 o 
  10  -1   3        3.37       14.83      8.63 o 
 -11   0   3        1.29        6.68     12.88 o 
 -10   0   3       12.11       22.61     13.40 o 
  -9   0   3       11.34       13.67      4.69 o 
  -8   0   3       98.36       99.50      6.65 o 
  -7   0   3       32.02       33.66      4.46 o 
  -6   0   3       86.52       80.11      4.70 o 
  -5   0   3      389.10      399.22      7.55 o 
  -4   0   3       45.30       41.16      2.57 o 
  -3   0   3       37.18       40.02      1.95 o 
  -2   0   3     8380.73     7876.15     79.67 o 
  -1   0   3     2881.99     2819.81     44.13 o 
   0   0   3        7.20        4.20      1.41 o 
   1   0   3     5580.20     5494.70     65.69 o 
   2   0   3     1022.57      918.74     20.63 o 
   3   0   3      115.81      128.58      7.12 o 
   4   0   3       29.82       26.66      5.77 o 
   5   0   3       87.36       95.42      8.83 o 
   6   0   3       93.95      110.52      9.61 o 
   7   0   3       89.53       89.15      7.56 o 
   8   0   3        0.81        1.08      5.17 o 
   9   0   3        1.66        2.83      7.60 o 
  10   0   3       40.04       33.32      9.93 o 
 -11   1   3        0.92       -2.63      8.95 o 
 -10   1   3       14.63       24.16      8.13 o 
  -9   1   3        6.85        0.64      4.22 o 
  -8   1   3       25.62       17.55      4.62 o 
  -7   1   3      651.64      616.29     12.94 o 
  -6   1   3      227.21      225.61      6.18 o 
  -5   1   3      515.24      559.43      9.29 o 
  -4   1   3     1274.57     1347.80     17.15 o 
  -3   1   3      363.82      364.71      6.96 o 
  -2   1   3      197.95      203.75      5.76 o 
  -1   1   3     2468.82     2513.17     42.70 o 
   0   1   3      288.66      280.52      4.76 o 
   1   1   3     2365.28     2296.55     39.42 o 
   2   1   3     1183.56     1185.89     25.52 o 
   3   1   3      106.73      103.82      6.67 o 
   4   1   3      159.42      156.53     10.27 o 
   5   1   3       69.08       54.44      6.80 o 
   6   1   3       30.31       30.29      6.99 o 
   7   1   3       81.84       88.32      7.69 o 
   8   1   3       41.89       51.62      7.24 o 
   9   1   3       13.36       17.70      8.45 o 
  10   1   3        3.57       12.27      9.30 o 
 -11   2   3        3.33       10.56     14.06 o 
 -10   2   3       21.48       29.25      7.05 o 
  -9   2   3       13.35       18.06      6.06 o 
  -8   2   3      323.29      322.02      9.74 o 
  -7   2   3      192.74      193.89      7.17 o 
  -6   2   3       74.06       86.64      5.97 o 
  -5   2   3      609.57      628.59     11.62 o 
  -4   2   3      460.77      472.28      9.02 o 
  -3   2   3      545.87      548.65     10.31 o 
  -2   2   3      244.26      239.84      5.38 o 
  -1   2   3     2367.18     2299.56     24.49 o 
   0   2   3      575.45      579.89      7.70 o 
   1   2   3     1422.29     1412.40     21.67 o 
   2   2   3     1413.70     1325.09     32.93 o 
   3   2   3       98.56       98.00      6.59 o 
   4   2   3      401.39      413.26     13.73 o 
   5   2   3       73.99       74.96      7.51 o 
   6   2   3      247.70      226.71     12.38 o 
   7   2   3      106.29       93.49     19.55 o 
   8   2   3       22.14       28.87      6.52 o 
   9   2   3       29.97       34.66      9.62 o 
  10   2   3       43.34       48.27     20.98 o 
 -11   3   3        3.94       11.41     13.27 o 
 -10   3   3       13.69       17.08      6.74 o 
  -9   3   3       23.46       21.60      6.30 o 
  -8   3   3       67.65       66.47      6.99 o 
  -7   3   3      571.86      536.04     14.41 o 
  -6   3   3       39.59       41.43      4.75 o 
  -5   3   3       23.35       23.23      4.35 o 
  -4   3   3       50.58       54.38      2.72 o 
  -3   3   3      683.58      681.84      9.36 o 
  -2   3   3      428.29      462.56      7.31 o 
  -1   3   3     1622.98     1689.64     23.89 o 
   0   3   3     2574.01     2528.94     28.92 o 
   1   3   3     1263.94     1274.47     18.33 o 
   2   3   3      265.72      263.72     21.54 o 
   3   3   3      243.32      245.33      9.43 o 
   4   3   3      188.61      172.11      9.08 o 
   5   3   3      188.36      169.99     10.08 o 
   6   3   3       35.80       37.14      7.18 o 
   7   3   3      147.30      152.40     11.87 o 
   8   3   3       48.71       43.52     18.84 o 
   9   3   3       11.98        9.42      8.51 o 
  10   3   3       11.25        9.86      9.28 o 
 -11   4   3        6.51       19.21     10.36 o 
 -10   4   3        6.73       19.98     12.92 o 
  -9   4   3       19.66       32.99      6.58 o 
  -8   4   3       33.15       26.45      5.81 o 
  -7   4   3       39.44       43.44      5.51 o 
  -6   4   3      109.26       99.76      6.24 o 
  -5   4   3      606.84      558.86     13.13 o 
  -4   4   3      256.92      263.56      6.30 o 
  -3   4   3      485.09      498.70      9.66 o 
  -2   4   3      597.22      594.00     10.05 o 
  -1   4   3      912.23      941.00     12.51 o 
   0   4   3      136.11      149.02      4.06 o 
   1   4   3      488.30      499.02     15.76 o 
   2   4   3      787.46      772.62     30.86 o 
   3   4   3      411.47      416.76     12.98 o 
   4   4   3       47.92       37.72      5.77 o 
   5   4   3      180.35      181.60     10.59 o 
   6   4   3        3.12        1.34      5.77 o 
   7   4   3       41.26       48.97      8.33 o 
   8   4   3       15.42       11.57      8.85 o 
   9   4   3       26.62       35.77      9.43 o 
 -10   5   3       23.64       33.39      9.93 o 
  -9   5   3        1.38        5.30      8.10 o 
  -8   5   3       35.75       42.62      6.11 o 
  -7   5   3       52.71       53.55      9.00 o 
  -6   5   3       53.05       44.14      6.88 o 
  -5   5   3      180.61      162.22      8.44 o 
  -4   5   3      191.51      197.84      5.31 o 
  -3   5   3      753.35      747.48     12.40 o 
  -2   5   3      310.87      311.54      6.69 o 
  -1   5   3     1343.76     1421.21     17.56 o 
   0   5   3       75.52       80.73      2.89 o 
   1   5   3      566.53      608.56     12.91 o 
   2   5   3      250.30      257.17     17.26 o 
   3   5   3      179.57      180.21      8.64 o 
   4   5   3       86.72      105.75      7.74 o 
   5   5   3      194.65      206.72     11.26 o 
   6   5   3       48.03       48.14      7.85 o 
   7   5   3       25.42       18.81      7.29 o 
   8   5   3       18.56       13.00      7.70 o 
   9   5   3        2.23       -2.56      7.99 o 
 -10   6   3        3.67       11.48      8.88 o 
  -9   6   3       10.97       15.86     17.42 o 
  -8   6   3       21.36       20.95      8.53 o 
  -7   6   3       47.89       38.88      8.13 o 
  -6   6   3      244.36      247.60     10.64 o 
  -5   6   3      501.27      483.25     19.59 o 
  -4   6   3       32.81       30.70      8.24 o 
  -3   6   3      461.58      457.68      7.61 o 
  -2   6   3      170.76      176.88      5.21 o 
  -1   6   3      156.74      160.11      3.71 o 
   0   6   3      675.11      681.80     10.74 o 
   1   6   3       65.62       75.45      3.41 o 
   2   6   3      329.91      315.71      8.49 o 
   3   6   3       79.76       82.19      8.40 o 
   4   6   3      260.65      246.28     12.66 o 
   5   6   3      102.76       94.96      8.78 o 
   6   6   3       82.77       83.26      8.89 o 
   7   6   3       20.81       18.38      7.27 o 
   8   6   3        1.23        6.27      7.50 o 
   9   6   3       23.51       36.15      9.92 o 
  -9   7   3        2.83       13.79     16.32 o 
  -8   7   3       15.41       25.73      9.91 o 
  -7   7   3       75.39       86.78     20.03 o 
  -6   7   3       29.99       29.66      7.32 o 
  -5   7   3      143.38      137.73      8.61 o 
  -4   7   3       64.71       68.12      7.47 o 
  -3   7   3      389.08      375.46      8.16 o 
  -2   7   3      121.33      124.67      5.85 o 
  -1   7   3       94.96      106.17      4.33 o 
   0   7   3      496.33      491.27      7.07 o 
   1   7   3      146.89      139.59      4.22 o 
   2   7   3       54.03       58.74      5.28 o 
   3   7   3      166.74      165.92      8.67 o 
   4   7   3       34.50       36.39      6.36 o 
   5   7   3       71.22       70.13      7.93 o 
   6   7   3       11.27        5.47      6.25 o 
   7   7   3       24.87       23.68     10.92 o 
   8   7   3        2.40        3.08      7.38 o 
  -9   8   3       16.43       28.43     18.93 o 
  -8   8   3        6.56       22.48     16.09 o 
  -7   8   3        4.91        1.08     10.90 o 
  -6   8   3       21.61       20.21      6.82 o 
  -5   8   3       88.02       91.56      8.53 o 
  -4   8   3       95.78      100.96      7.88 o 
  -3   8   3       96.53      115.73     10.34 o 
  -2   8   3      538.46      518.88     19.64 o 
  -1   8   3      262.84      265.49      9.41 o 
   0   8   3       44.60       47.03      2.45 o 
   1   8   3      187.74      178.11      6.12 o 
   2   8   3      128.29      137.21      7.34 o 
   3   8   3      383.30      348.60     12.59 o 
   4   8   3       36.78       38.77      6.28 o 
   5   8   3       47.98       48.62      7.37 o 
   6   8   3        5.86        9.89      6.46 o 
   7   8   3        8.30       15.67      7.37 o 
   8   8   3        7.32        9.52      7.84 o 
  -8   9   3        7.09       -2.13     20.20 o 
  -7   9   3        5.66       19.85      8.70 o 
  -6   9   3        7.18       21.35      6.72 o 
  -5   9   3       15.46       11.65      5.99 o 
  -4   9   3       86.49       83.66      7.44 o 
  -3   9   3      116.90      126.24     11.20 o 
  -2   9   3       17.04       12.02      5.38 o 
  -1   9   3       38.81       38.59      5.47 o 
   0   9   3       61.35       66.19      4.51 o 
   1   9   3       64.43       74.00      5.27 o 
   2   9   3      176.64      182.49      8.30 o 
   3   9   3       65.99       69.78      6.62 o 
   4   9   3       15.07       20.46      5.65 o 
   5   9   3       29.63       26.27      7.00 o 
   6   9   3        8.75        6.28     13.83 o 
   7   9   3       15.10       11.77      7.49 o 
  -7  10   3       19.91       28.11      9.05 o 
  -6  10   3       11.83       23.81     13.35 o 
  -5  10   3       15.70       22.49      9.95 o 
  -4  10   3        5.99       14.38      6.53 o 
  -3  10   3       48.81       53.02      8.36 o 
  -2  10   3       54.91       66.24      7.80 o 
  -1  10   3       24.67       24.29      5.25 o 
   0  10   3       34.78       44.36      5.64 o 
   1  10   3       28.80       32.32      4.28 o 
   2  10   3      167.53      171.02      9.28 o 
   3  10   3       93.94       92.90      7.34 o 
   4  10   3        6.44        3.94      5.16 o 
   5  10   3       28.23       30.85     13.33 o 
   6  10   3        5.56        3.10      6.32 o 
  -6  11   3       13.55       42.89     20.46 o 
  -5  11   3        6.26       25.29     12.45 o 
  -4  11   3       15.42       43.05     18.11 o 
  -3  11   3       26.45       33.72      7.93 o 
  -1  11   3        6.06        1.77      4.35 o 
   0  11   3       82.19       86.51      5.54 o 
   1  11   3       26.49       33.53      4.44 o 
   2  11   3       11.14       14.21      4.44 o 
   3  11   3        9.36        8.16      4.76 o 
   4  11   3       29.56       32.18      6.33 o 
   5  11   3       17.82       26.92     13.44 o 
  -5  12   3       20.91       25.24     10.08 o 
  -4  12   3        2.82       -0.95      7.24 o 
  -3  12   3        9.59       14.99      7.32 o 
  -2  12   3       53.26       69.09      8.70 o 
  -1  12   3       17.56       10.81      5.47 o 
   1  12   3       11.54       19.43      7.49 o 
   2  12   3       51.64       54.61      9.95 o 
   3  12   3       25.25       32.78      5.87 o 
   4  12   3        9.53       14.88      5.76 o 
  -3  13   3       10.52        6.89      7.49 o 
  -2  13   3        6.24       -2.58      6.07 o 
   2  13   3       12.29       -3.70      8.27 o 
  -2 -13   4        4.90       -7.38     10.01 o 
  -1 -13   4       25.56        5.81     13.78 o 
   0 -13   4        8.39       -1.12     12.40 o 
   1 -13   4        2.86      -11.50     11.50 o 
  -5 -12   4        3.92       -9.48     14.56 o 
  -4 -12   4        2.09      -13.70     13.70 o 
  -3 -12   4       25.31       21.62     15.72 o 
  -2 -12   4        1.17       -8.79      8.79 o 
  -1 -12   4       14.45       -7.94      8.76 o 
   0 -12   4       25.60       30.06     12.84 o 
   1 -12   4       27.23       37.13     12.53 o 
   2 -12   4        9.25       -0.43     10.77 o 
   3 -12   4       12.60       15.08     11.93 o 
  -6 -11   4        8.29      -13.22     13.22 o 
  -5 -11   4       19.07       17.23     14.60 o 
  -4 -11   4       17.83       -1.77     13.27 o 
  -3 -11   4       13.35       -8.05      8.05 o 
  -2 -11   4        2.23       -5.58      7.91 o 
  -1 -11   4       37.90       36.32     12.92 o 
   0 -11   4       12.74        6.93      9.99 o 
   1 -11   4       13.76       12.88     10.34 o 
   2 -11   4       35.20       36.14     11.80 o 
   3 -11   4        8.95        2.02      9.86 o 
   4 -11   4       24.38       19.12     11.97 o 
   5 -11   4        7.59       13.22     12.02 o 
  -7 -10   4       11.74        5.64      6.03 o 
  -6 -10   4        1.11       -2.69      9.84 o 
  -5 -10   4       23.92       30.04      5.90 o 
  -4 -10   4       18.39       28.64      5.67 o 
  -3 -10   4      122.84      115.05     12.26 o 
  -2 -10   4       15.17       12.48      4.22 o 
  -1 -10   4       29.12       30.08      4.70 o 
   0 -10   4        6.36        7.18      4.14 o 
   1 -10   4       72.86       70.94     12.45 o 
   2 -10   4       34.97       28.94     11.48 o 
   3 -10   4        7.38        5.18      5.60 o 
   4 -10   4       67.06       66.57      8.58 o 
   5 -10   4        8.67        9.59      7.03 o 
   6 -10   4        8.44       -9.30     10.25 o 
  -8  -9   4       44.62       25.02     15.08 o 
  -7  -9   4        5.53       -0.86     11.37 o 
  -6  -9   4        4.22        3.04      4.22 o 
  -5  -9   4        9.77        4.28      4.02 o 
  -4  -9   4       29.07       30.92      4.77 o 
  -3  -9   4       73.46       74.80      9.59 o 
  -2  -9   4       35.02       39.71      5.88 o 
  -1  -9   4      102.62      102.55      6.24 o 
   0  -9   4       28.33       30.85      3.53 o 
   1  -9   4       21.07       27.99      4.02 o 
   2  -9   4       81.97       92.57      7.70 o 
   3  -9   4      103.39      122.27      9.17 o 
   4  -9   4       49.16       54.75      7.60 o 
   5  -9   4        3.62        2.37      5.82 o 
   6  -9   4        5.16       12.45     10.98 o 
   7  -9   4        4.45       -2.54     10.90 o 
  -9  -8   4       25.00       13.57     13.74 o 
  -8  -8   4        4.81      -10.85     10.85 o 
  -7  -8   4        4.17        4.73      8.70 o 
  -6  -8   4       97.42      124.30     16.63 o 
  -5  -8   4       11.35       13.38      4.23 o 
  -4  -8   4       73.95       84.47      6.04 o 
  -3  -8   4       70.54       67.78      7.62 o 
  -2  -8   4      220.12      217.28      8.37 o 
  -1  -8   4      152.46      154.98      8.07 o 
   0  -8   4      107.95      104.04      5.05 o 
   1  -8   4      155.59      157.52      6.44 o 
   2  -8   4      122.98      115.14      7.98 o 
   3  -8   4       80.72       80.70      7.77 o 
   4  -8   4      141.63      122.38      9.41 o 
   5  -8   4       34.71       41.68      7.21 o 
   6  -8   4        5.86       -0.86     14.36 o 
   7  -8   4        9.71       13.65     11.41 o 
  -9  -7   4       11.37       -8.79     11.33 o 
  -8  -7   4       23.55       29.85     11.80 o 
  -7  -7   4       51.76       52.37      8.25 o 
  -6  -7   4       16.70       15.18      6.25 o 
  -5  -7   4       69.72       71.90      8.16 o 
  -4  -7   4       78.20       85.58      5.78 o 
  -3  -7   4       27.59       27.87      4.24 o 
  -2  -7   4       57.81       55.96      4.66 o 
  -1  -7   4      187.20      183.56     13.16 o 
   0  -7   4        9.80        6.36      2.76 o 
   1  -7   4       88.25       85.11      4.80 o 
   2  -7   4      237.92      245.55      6.62 o 
   3  -7   4      175.44      189.39     10.15 o 
   4  -7   4      174.69      175.72     10.59 o 
   5  -7   4       23.81       21.81      5.99 o 
   6  -7   4       31.15       28.66      8.49 o 
   7  -7   4        9.54       18.26     10.90 o 
   8  -7   4       21.52       20.42     12.28 o 
 -10  -6   4       33.95       18.74     13.61 o 
  -9  -6   4       21.69       18.56     11.76 o 
  -8  -6   4       10.51        5.70      6.49 o 
  -7  -6   4       40.55       36.66      7.11 o 
  -6  -6   4       73.72       90.68     15.35 o 
  -5  -6   4      386.55      399.77     11.34 o 
  -4  -6   4      466.19      476.17     15.93 o 
  -3  -6   4      884.04      852.80     12.36 o 
  -2  -6   4       68.50       67.82      5.16 o 
  -1  -6   4       65.05       60.81      3.09 o 
   0  -6   4       54.97       53.19      3.46 o 
   1  -6   4      269.78      257.83      7.50 o 
   2  -6   4       23.31       21.36      2.63 o 
   3  -6   4      114.98      104.80     11.48 o 
   4  -6   4      523.86      529.40     17.02 o 
   5  -6   4       59.60       45.84      7.88 o 
   6  -6   4       43.80       42.65      7.17 o 
   7  -6   4       16.52        7.67      9.69 o 
   8  -6   4        7.70       -2.93      9.82 o 
 -10  -5   4       15.29        8.01     12.40 o 
  -9  -5   4       19.88       10.04     10.98 o 
  -8  -5   4       81.27       91.87     11.75 o 
  -7  -5   4       52.97       63.83      7.56 o 
  -6  -5   4       44.57       49.85      5.50 o 
  -5  -5   4      128.89      121.16      5.10 o 
  -4  -5   4      319.82      321.35     10.61 o 
  -3  -5   4      161.17      173.13      4.76 o 
  -2  -5   4      180.44      190.89      5.08 o 
  -1  -5   4      782.77      794.35     15.12 o 
   0  -5   4      453.86      457.85      9.34 o 
   1  -5   4      161.03      157.28      3.56 o 
   2  -5   4       93.04       95.83      3.73 o 
   3  -5   4      278.69      263.36      7.05 o 
   4  -5   4      322.33      303.83      9.64 o 
   5  -5   4       11.07        9.76      3.99 o 
   6  -5   4      100.47      100.97      9.05 o 
   7  -5   4       28.20       25.06      7.02 o 
   8  -5   4       46.68       37.77     12.66 o 
   9  -5   4       16.23       16.67     11.63 o 
 -10  -4   4       18.72        4.52     11.20 o 
  -9  -4   4       26.06       30.56      9.49 o 
  -8  -4   4       80.01       74.22     11.07 o 
  -7  -4   4       46.70       48.89      9.50 o 
  -6  -4   4       98.60      102.94      5.51 o 
  -5  -4   4      142.79      162.37      5.94 o 
  -4  -4   4      790.97      798.76     16.12 o 
  -3  -4   4      235.10      249.31      5.63 o 
  -2  -4   4      136.78      147.87      4.60 o 
  -1  -4   4      316.00      343.09      8.30 o 
   0  -4   4      575.21      586.04      8.21 o 
   1  -4   4      294.96      287.55      5.07 o 
   2  -4   4      292.16      296.72      8.11 o 
   3  -4   4      145.16      149.79      8.22 o 
   4  -4   4      745.11      715.05     13.61 o 
   5  -4   4      199.18      187.75      7.24 o 
   6  -4   4      111.47       96.79      7.05 o 
   7  -4   4       52.07       58.00     10.49 o 
   8  -4   4        9.91        1.51      9.60 o 
   9  -4   4       10.59       22.44     11.89 o 
 -10  -3   4        6.58       12.18     10.23 o 
  -9  -3   4       60.91       54.70      9.85 o 
  -8  -3   4        6.30       -1.61      4.24 o 
  -7  -3   4      329.07      334.09     13.43 o 
  -6  -3   4      234.45      240.06      7.69 o 
  -5  -3   4      132.59      137.29      5.59 o 
  -4  -3   4     1205.04     1278.28     19.44 o 
  -3  -3   4       48.99       54.86      3.62 o 
  -2  -3   4     1293.24     1348.86     16.74 o 
  -1  -3   4     1390.97     1348.37     21.32 o 
   0  -3   4     1068.78     1120.79     13.67 o 
   1  -3   4      541.92      560.54      8.85 o 
   2  -3   4      358.65      372.73      8.20 o 
   3  -3   4      154.74      141.33      6.08 o 
   4  -3   4      404.13      397.40     10.64 o 
   5  -3   4       84.42       92.19      8.81 o 
   6  -3   4      158.57      148.40      7.21 o 
   7  -3   4       53.20       59.95      6.64 o 
   8  -3   4       50.25       48.47      8.57 o 
   9  -3   4       25.56       26.39      8.48 o 
 -11  -2   4       18.79       75.55     16.02 o 
 -10  -2   4       49.93       46.57      8.59 o 
  -9  -2   4        5.22        4.41      4.54 o 
  -8  -2   4      688.22      671.79     14.87 o 
  -7  -2   4      291.84      304.71      9.26 o 
  -6  -2   4      378.05      358.85      9.26 o 
  -5  -2   4      337.09      356.97      8.50 o 
  -4  -2   4      514.13      548.81     11.87 o 
  -3  -2   4      616.30      636.56     10.29 o 
  -2  -2   4      197.08      198.17      3.97 o 
  -1  -2   4     1118.44     1094.00     17.95 o 
   0  -2   4      287.10      292.94      5.52 o 
   1  -2   4      620.26      600.53     13.70 o 
   2  -2   4       32.33       35.50      4.38 o 
   3  -2   4      117.89      115.29     17.66 o 
   4  -2   4      270.94      250.66     21.84 o 
   5  -2   4       73.02       65.64      5.64 o 
   6  -2   4      213.55      204.17      9.42 o 
   7  -2   4       34.03       34.56      6.12 o 
   8  -2   4       24.68       17.67      6.24 o 
   9  -2   4        6.34        4.63      7.65 o 
 -11  -1   4       12.06       25.76     13.40 o 
 -10  -1   4        6.67        4.89      6.02 o 
  -9  -1   4       37.29       46.62      7.21 o 
  -8  -1   4      221.65      235.30      8.81 o 
  -7  -1   4      383.32      380.89     15.63 o 
  -6  -1   4      534.47      508.95     11.02 o 
  -5  -1   4      156.22      169.96      4.96 o 
  -4  -1   4      689.10      710.13     10.55 o 
  -3  -1   4      495.47      506.92      7.92 o 
  -2  -1   4       43.44       42.15      3.96 o 
  -1  -1   4     3207.84     3057.13     43.89 o 
   0  -1   4     3831.45     3786.86     45.50 o 
   1  -1   4      446.71      445.75      7.83 o 
   2  -1   4      142.93      134.44      6.94 o 
   3  -1   4       25.44       25.38      4.51 o 
   4  -1   4      149.22      166.06      8.92 o 
   5  -1   4      106.87      100.16     18.82 o 
   6  -1   4      425.26      417.09     14.38 o 
   7  -1   4       71.43       65.48      7.05 o 
   8  -1   4       19.89       19.94      8.20 o 
   9  -1   4       41.62       56.32     13.55 o 
 -11   0   4       15.26       29.98     14.21 o 
 -10   0   4       36.71       37.78      7.09 o 
  -9   0   4      155.46      158.45     32.65 o 
  -8   0   4       75.90       69.66      5.66 o 
  -7   0   4       23.02       14.56      3.96 o 
  -6   0   4      283.06      286.88      6.83 o 
  -5   0   4      206.83      226.39      9.53 o 
  -4   0   4      209.96      207.63      4.80 o 
  -3   0   4       89.22       84.71      2.94 o 
  -2   0   4     1234.78     1189.20     16.74 o 
  -1   0   4     3848.96     3664.80     63.25 o 
   0   0   4    41990.69    41832.31    481.04 o 
   1   0   4       13.30       18.16      2.15 o 
   2   0   4      117.66      116.46      8.08 o 
   3   0   4      326.58      329.57     11.37 o 
   4   0   4       46.37       52.22     16.13 o 
   5   0   4      204.71      193.49     10.70 o 
   6   0   4      145.52      126.84     10.18 o 
   7   0   4      167.63      174.43      9.77 o 
   8   0   4        1.84       11.40      5.75 o 
   9   0   4        7.56       16.38      8.54 o 
  10   0   4        3.78        7.62     11.97 o 
 -11   1   4       12.02       14.66     14.34 o 
 -10   1   4        6.84        6.54      6.05 o 
  -9   1   4       38.16       38.07      6.85 o 
  -8   1   4      222.00      223.64      9.23 o 
  -7   1   4      382.01      395.74     25.07 o 
  -6   1   4      533.31      517.85      9.41 o 
  -5   1   4      155.49      163.44      7.21 o 
  -4   1   4      702.48      716.99     11.93 o 
  -3   1   4      497.90      522.10     10.91 o 
  -2   1   4       44.11       46.85     10.73 o 
  -1   1   4     3158.59     3002.47     40.99 o 
   0   1   4     3834.54     3776.33     45.53 o 
   1   1   4      453.31      441.38     16.37 o 
   2   1   4      131.94      117.50      6.65 o 
   3   1   4       26.05       30.72      7.69 o 
   4   1   4      145.03      157.69      8.87 o 
   5   1   4      105.80      113.29      8.83 o 
   6   1   4      425.18      417.50     16.72 o 
   7   1   4       71.78       56.90      9.00 o 
   8   1   4       20.12       20.78      6.21 o 
   9   1   4       41.54       58.34     13.65 o 
 -11   2   4       18.79       19.43      9.78 o 
 -10   2   4       49.15       44.87      9.29 o 
  -9   2   4        5.11        5.06      6.72 o 
  -8   2   4      688.23      661.06     17.28 o 
  -7   2   4      292.74      300.43      8.38 o 
  -6   2   4      376.65      377.50      9.13 o 
  -5   2   4      338.24      352.44      8.16 o 
  -4   2   4      511.86      530.54      9.70 o 
  -3   2   4      612.81      629.13     12.72 o 
  -2   2   4      198.71      202.57      8.47 o 
  -1   2   4     1127.66     1123.62     13.56 o 
   0   2   4      284.78      283.08      5.48 o 
   1   2   4      616.83      581.99     19.08 o 
   2   2   4       30.37       26.73      4.22 o 
   3   2   4      119.60      124.16      8.94 o 
   4   2   4      269.64      258.28     11.22 o 
   5   2   4       71.87       60.61      8.44 o 
   6   2   4      213.37      224.22     12.73 o 
   7   2   4       34.11       47.92      8.64 o 
   8   2   4       24.37       22.17      8.49 o 
   9   2   4        6.22       10.31      8.59 o 
 -11   3   4        5.95        1.54     12.75 o 
 -10   3   4        6.67       10.93      8.73 o 
  -9   3   4       60.77       53.68      7.28 o 
  -8   3   4        6.58        4.18      4.96 o 
  -7   3   4      328.61      346.98     13.96 o 
  -6   3   4      236.14      239.25      8.54 o 
  -5   3   4      133.12      137.02      5.24 o 
  -4   3   4     1219.96     1273.64     18.64 o 
  -3   3   4       50.76       51.69      4.02 o 
  -2   3   4     1292.68     1339.52     19.22 o 
  -1   3   4     1374.61     1359.36     16.23 o 
   0   3   4     1070.32     1134.40     19.89 o 
   1   3   4      549.51      545.74     13.98 o 
   2   3   4      356.65      332.38     10.99 o 
   3   3   4      156.61      136.80      8.85 o 
   4   3   4      401.39      379.11     17.90 o 
   5   3   4       82.57       71.79      7.89 o 
   6   3   4      157.36      154.13     26.66 o 
   7   3   4       52.84       60.06      9.03 o 
   8   3   4       50.51       65.28     10.11 o 
   9   3   4       25.55       31.41      9.75 o 
 -11   4   4       23.92       62.49     16.88 o 
 -10   4   4       19.24       29.59      9.89 o 
  -9   4   4       26.11       21.56      8.87 o 
  -8   4   4       79.64       78.42      7.01 o 
  -7   4   4       46.96       45.91      5.52 o 
  -6   4   4       97.24      101.52      6.12 o 
  -5   4   4      143.61      144.14      6.23 o 
  -4   4   4      780.66      780.13     16.16 o 
  -3   4   4      232.76      252.70      6.41 o 
  -2   4   4      136.55      152.34      5.41 o 
  -1   4   4      317.20      353.69     13.16 o 
   0   4   4      573.62      585.36     16.47 o 
   1   4   4      290.05      277.56     14.21 o 
   2   4   4      293.78      291.96     10.06 o 
   3   4   4      144.71      133.04      7.97 o 
   4   4   4      741.62      725.68     20.26 o 
   5   4   4      198.80      180.92     10.91 o 
   6   4   4      112.12       97.64      9.52 o 
   7   4   4       53.25       54.60      8.80 o 
   8   4   4        9.93        9.35      7.84 o 
   9   4   4       10.89       19.21      9.01 o 
 -10   5   4       15.27       21.36     14.88 o 
  -9   5   4       20.02       27.83      9.18 o 
  -8   5   4       81.41       72.50     10.18 o 
  -7   5   4       53.44       44.22      5.43 o 
  -6   5   4       42.90       42.46      5.20 o 
  -5   5   4      128.96      121.73      5.42 o 
  -4   5   4      323.36      330.27     11.62 o 
  -3   5   4      163.54      165.96     10.45 o 
  -2   5   4      179.25      192.79      8.09 o 
  -1   5   4      779.97      814.00     11.48 o 
   0   5   4      454.87      458.24      8.54 o 
   1   5   4      164.22      173.62      5.31 o 
   2   5   4       98.58       95.96      7.45 o 
   3   5   4      277.60      263.90     10.63 o 
   4   5   4      319.77      293.75     15.23 o 
   5   5   4       11.23        8.51      5.73 o 
   6   5   4      101.19      111.26     12.77 o 
   7   5   4       27.53       37.44      8.26 o 
   8   5   4       45.91       44.85      9.62 o 
   9   5   4       16.15       14.42      9.01 o 
 -10   6   4       34.57       40.24     10.67 o 
  -9   6   4       21.88       26.27      8.99 o 
  -8   6   4       10.54       17.06      7.98 o 
  -7   6   4       40.57       30.21      7.73 o 
  -6   6   4       69.69       77.74      5.26 o 
  -5   6   4      385.65      370.88     14.61 o 
  -4   6   4      471.74      474.60     23.84 o 
  -3   6   4      880.86      822.40     20.11 o 
  -2   6   4       68.30       74.41      3.30 o 
  -1   6   4       66.87       69.26      3.05 o 
   0   6   4       54.39       60.71      3.28 o 
   1   6   4      269.67      271.64      7.17 o 
   2   6   4       22.77       20.99      3.62 o 
   3   6   4      114.02      101.30      7.46 o 
   4   6   4      520.62      501.09     16.76 o 
   5   6   4       58.26       58.78      8.72 o 
   6   6   4       44.41       41.69      7.73 o 
   7   6   4       16.79       12.83      7.14 o 
   8   6   4        7.38       11.35     10.85 o 
  -9   7   4       11.30        5.49      8.48 o 
  -8   7   4       23.63       33.15      8.74 o 
  -7   7   4       51.28       48.44     13.76 o 
  -6   7   4       18.65       23.00      7.90 o 
  -5   7   4       70.39       66.18     15.68 o 
  -4   7   4       78.97       84.39      7.62 o 
  -3   7   4       27.48       29.91      4.20 o 
  -2   7   4       59.06       58.59      3.50 o 
  -1   7   4      184.17      177.64      8.14 o 
   0   7   4        9.84        6.17      2.05 o 
   1   7   4       90.51       94.92      4.40 o 
   2   7   4      231.84      209.02      9.14 o 
   3   7   4      174.95      162.40      9.76 o 
   4   7   4      172.37      171.17     10.17 o 
   5   7   4       23.34       17.34      9.76 o 
   6   7   4       30.58       42.54      7.88 o 
   7   7   4        9.70        7.77      7.20 o 
   8   7   4       21.10       21.52      8.56 o 
  -9   8   4       25.07       17.97     19.53 o 
  -8   8   4        4.85       10.22     13.91 o 
  -7   8   4        4.14        8.68     10.01 o 
  -6   8   4       97.87      101.23     13.89 o 
  -5   8   4       11.35        7.52      5.85 o 
  -4   8   4       72.06       73.50      7.49 o 
  -3   8   4       70.82       77.84      8.40 o 
  -2   8   4      220.67      204.16      8.21 o 
  -1   8   4      152.26      142.92      6.59 o 
   0   8   4      107.71      112.42      6.18 o 
   1   8   4      155.78      152.06      7.43 o 
   2   8   4      123.50      117.36      7.46 o 
   3   8   4       79.96       76.66      7.21 o 
   4   8   4      140.24      137.80      9.37 o 
   5   8   4       34.82       41.99      7.29 o 
   6   8   4        5.60        1.92      5.92 o 
   7   8   4        9.35       -1.00     12.86 o 
  -8   9   4       44.50       58.34     15.76 o 
  -7   9   4        5.61       10.45     17.66 o 
  -6   9   4        3.82       16.60      6.71 o 
  -5   9   4        9.72        4.23      5.91 o 
  -4   9   4       29.38       26.41      8.14 o 
  -3   9   4       73.32       74.77      6.90 o 
  -2   9   4       35.80       31.13      4.64 o 
  -1   9   4      100.48      100.08      5.88 o 
   0   9   4       28.11       28.35      4.15 o 
   1   9   4       21.79       22.40      4.46 o 
   2   9   4       83.17       90.16      6.91 o 
   3   9   4      104.07       97.85      7.75 o 
   4   9   4       48.42       49.03      9.80 o 
   5   9   4        3.59       -0.26      5.59 o 
   6   9   4        5.33        2.94      8.42 o 
   7   9   4        4.54       10.92     13.12 o 
  -7  10   4       11.71       11.02     12.73 o 
  -6  10   4        1.32       14.13     10.21 o 
  -5  10   4       23.43       40.88     21.84 o 
  -4  10   4       18.71       23.71      5.91 o 
  -2  10   4       14.93       15.98      6.12 o 
  -1  10   4       29.71       26.96      5.69 o 
   0  10   4        6.47        6.91      3.62 o 
   1  10   4       72.97       81.92      6.74 o 
   2  10   4       35.00       40.99      5.50 o 
   3  10   4        7.24        7.47      6.83 o 
   4  10   4       66.53       70.71      7.93 o 
   5  10   4        8.56        2.72      6.08 o 
   6  10   4        8.75        8.74      6.92 o 
  -6  11   4        7.83       35.45     23.13 o 
  -5  11   4       18.87       31.44      6.80 o 
  -4  11   4       17.48       27.50     14.62 o 
  -3  11   4       13.35       14.95      6.68 o 
  -2  11   4        2.28       -0.73      5.30 o 
  -1  11   4       38.01       50.39      7.06 o 
   0  11   4       12.68       14.53      3.99 o 
   1  11   4       13.90       11.43      4.26 o 
   2  11   4       34.88       45.10      5.93 o 
   3  11   4        8.94        9.49      7.26 o 
   4  11   4       24.18       19.99      8.25 o 
   5  11   4        7.79        6.70      6.19 o 
  -5  12   4        3.86        2.63      8.23 o 
  -4  12   4        2.31       -2.97      7.37 o 
  -3  12   4       25.30       24.16      7.88 o 
  -1  12   4       14.60       14.13      6.12 o 
   0  12   4       25.60       37.23      8.44 o 
   1  12   4       27.40       26.14      7.00 o 
   2  12   4        9.23       11.36      5.14 o 
   3  12   4       12.66        8.76      9.17 o 
  -3  13   4        5.99        2.76      7.19 o 
  -2  13   4        4.99       10.81      6.55 o 
   1  13   4        3.04       -7.84      7.84 o 
  -1 -13   5        3.06      -11.59     11.59 o 
   0 -13   5       40.38       24.55     13.52 o 
  -5 -12   5        8.25      -15.68     15.68 o 
  -4 -12   5       11.06       13.27     16.41 o 
  -3 -12   5        6.82       -3.27     14.69 o 
  -2 -12   5       49.38       29.30     10.52 o 
  -1 -12   5       16.93       -3.75     10.90 o 
   0 -12   5        1.10       -7.97      9.99 o 
   1 -12   5        3.02        3.57     10.72 o 
   2 -12   5        0.47        4.57     11.24 o 
   3 -12   5       10.60       10.94     12.19 o 
  -6 -11   5       16.49      -10.12     14.82 o 
  -5 -11   5       32.73       12.23     15.63 o 
  -4 -11   5       45.38       22.91     15.38 o 
  -3 -11   5       30.45       12.70      8.80 o 
  -2 -11   5       15.64       15.49      4.99 o 
  -1 -11   5        9.80       10.07     12.15 o 
   0 -11   5       45.01       48.26      6.48 o 
   1 -11   5       52.91       36.05     11.97 o 
   2 -11   5        2.02       -5.34      9.05 o 
   3 -11   5        6.02        2.97     10.60 o 
   4 -11   5        0.85        1.72     10.64 o 
  -7 -10   5       15.45       13.67      6.59 o 
  -6 -10   5       42.18       36.19      7.44 o 
  -5 -10   5       12.28       12.05      5.79 o 
  -4 -10   5       16.48       20.02     11.78 o 
  -3 -10   5       43.80       51.81      7.25 o 
  -2 -10   5      154.73      159.30      8.18 o 
  -1 -10   5       82.32       87.40      7.31 o 
   0 -10   5       21.89       21.73      5.13 o 
   1 -10   5       10.06        3.49      9.05 o 
   2 -10   5       38.90       31.36     11.16 o 
   3 -10   5       23.34       28.42      6.70 o 
   4 -10   5        6.61       11.47      6.54 o 
   5 -10   5       14.49       26.53     12.28 o 
  -8  -9   5       10.63       13.83     14.69 o 
  -7  -9   5        8.81       10.44     10.60 o 
  -6  -9   5       25.39       32.76      6.19 o 
  -5  -9   5       25.97       25.34      4.97 o 
  -4  -9   5      180.41      169.06      9.99 o 
  -3  -9   5       93.50       96.72     10.70 o 
  -2  -9   5      224.78      204.91      9.57 o 
  -1  -9   5       13.17        9.87      5.94 o 
   0  -9   5       85.07       90.94      5.88 o 
   1  -9   5       76.98       77.13      7.61 o 
   2  -9   5       17.64       22.19      8.38 o 
   3  -9   5       54.45       60.46      8.05 o 
   4  -9   5       64.84       55.93      9.86 o 
   5  -9   5       17.94       14.92      6.74 o 
   6  -9   5        1.14       -9.56      9.56 o 
  -9  -8   5       31.57       13.74     15.42 o 
  -8  -8   5        6.09        8.74     13.01 o 
  -7  -8   5        9.00       -0.60     11.11 o 
  -6  -8   5       37.16       28.42     12.94 o 
  -5  -8   5       42.76       42.23      5.34 o 
  -4  -8   5      299.22      261.65     13.70 o 
  -3  -8   5       56.71       65.85      7.55 o 
  -2  -8   5      124.97      142.60     10.21 o 
  -1  -8   5      124.27      131.55      6.95 o 
   0  -8   5       35.46       37.02      3.79 o 
   1  -8   5       69.45       63.26      4.71 o 
   2  -8   5       14.73        7.34      4.62 o 
   3  -8   5      153.30      151.59      9.81 o 
   4  -8   5       26.32       23.38      6.25 o 
   5  -8   5        7.60       -0.04      5.53 o 
   6  -8   5       21.16        6.37      9.91 o 
   7  -8   5        3.44        1.81     11.33 o 
  -9  -7   5        9.34      -11.07     11.07 o 
  -8  -7   5       11.94       -5.73     10.77 o 
  -7  -7   5       52.28       69.69     15.89 o 
  -6  -7   5       37.89       36.46      7.44 o 
  -5  -7   5      158.18      162.01     20.55 o 
  -4  -7   5      153.03      163.40      7.52 o 
  -3  -7   5       56.75       55.44      5.04 o 
  -2  -7   5       46.10       43.78      8.78 o 
  -1  -7   5      120.70      132.38     11.64 o 
   0  -7   5      288.57      300.17      7.95 o 
   1  -7   5       20.04       28.60      3.61 o 
   2  -7   5       50.92       47.52      5.82 o 
   3  -7   5      171.02      171.13      9.96 o 
   4  -7   5       12.67       16.96      5.94 o 
   5  -7   5       27.98       21.64      6.25 o 
   6  -7   5        6.39        5.96      6.06 o 
   7  -7   5        9.06       16.37     10.77 o 
 -10  -6   5        0.36      -10.42     11.80 o 
  -9  -6   5       30.69       46.52     13.44 o 
  -8  -6   5       21.56       24.86     12.23 o 
  -7  -6   5       54.86       51.59      7.85 o 
  -6  -6   5      535.66      527.85     18.38 o 
  -5  -6   5       92.55      108.79      6.75 o 
  -4  -6   5       82.78       81.58      6.60 o 
  -3  -6   5      163.48      162.01      5.39 o 
  -2  -6   5      322.62      320.28      8.99 o 
  -1  -6   5      233.90      229.37      6.03 o 
   0  -6   5      107.28       98.81      4.64 o 
   1  -6   5      108.52      100.54      5.18 o 
   2  -6   5       78.27       81.23      3.72 o 
   3  -6   5      215.38      201.30     13.01 o 
   4  -6   5       53.57       56.58     12.45 o 
   5  -6   5       47.85       48.12      7.17 o 
   6  -6   5       32.83       30.51      6.84 o 
   7  -6   5       13.14       19.77     10.34 o 
   8  -6   5        3.91       -1.25     10.16 o 
 -10  -5   5       18.08        7.67     11.67 o 
  -9  -5   5       28.12       20.55     11.80 o 
  -8  -5   5       31.82       34.13      6.00 o 
  -7  -5   5      101.16      106.90      7.53 o 
  -6  -5   5      216.55      206.40      9.11 o 
  -5  -5   5      260.92      260.50      7.34 o 
  -4  -5   5      172.01      167.37      7.34 o 
  -3  -5   5      143.55      146.72      4.68 o 
  -2  -5   5      353.86      348.41      8.91 o 
  -1  -5   5      212.78      210.94      4.82 o 
   0  -5   5      941.19      909.89     13.70 o 
   1  -5   5      185.90      183.64      4.25 o 
   2  -5   5       60.16       62.21      2.83 o 
   3  -5   5      258.42      259.94      8.53 o 
   4  -5   5       38.78       41.17      4.80 o 
   5  -5   5       71.24       78.34      6.23 o 
   6  -5   5       22.13       20.01      6.22 o 
   7  -5   5       11.38        8.83      9.13 o 
   8  -5   5       52.04       47.12     13.40 o 
 -10  -4   5       11.37       12.19     11.33 o 
  -9  -4   5       40.74       53.69     13.87 o 
  -8  -4   5       23.75       23.61      5.57 o 
  -7  -4   5      113.18      113.82      7.74 o 
  -6  -4   5       68.76       61.31      8.67 o 
  -5  -4   5      256.40      256.54      9.80 o 
  -4  -4   5      622.49      652.21     14.36 o 
  -3  -4   5      462.78      478.30      7.16 o 
  -2  -4   5      683.58      666.10      9.80 o 
  -1  -4   5      235.44      240.02      4.50 o 
   0  -4   5      290.31      287.62      5.08 o 
   1  -4   5       97.80       96.91      3.04 o 
   2  -4   5       43.95       49.20      3.15 o 
   3  -4   5      278.14      270.47      7.59 o 
   4  -4   5       61.40       65.95      4.84 o 
   5  -4   5       80.98       82.23      7.13 o 
   6  -4   5      173.05      191.87      9.42 o 
   7  -4   5       30.38       33.30      5.92 o 
   8  -4   5       16.83        6.20     10.64 o 
   9  -4   5       12.51       -2.07     10.72 o 
 -11  -3   5        8.40       31.05     13.05 o 
 -10  -3   5        3.72        6.16     16.00 o 
  -9  -3   5       35.46       37.51      6.36 o 
  -8  -3   5       61.82       63.64      5.82 o 
  -7  -3   5      590.09      584.37     13.10 o 
  -6  -3   5       50.48       51.74      4.51 o 
  -5  -3   5      253.98      257.50      9.28 o 
  -4  -3   5      139.94      135.79      5.34 o 
  -3  -3   5       25.81       23.49      3.02 o 
  -2  -3   5      369.10      343.31      7.12 o 
  -1  -3   5      557.74      603.67      9.90 o 
   0  -3   5      317.57      314.30      6.06 o 
   1  -3   5      551.78      588.17      9.55 o 
   2  -3   5      147.18      147.27      5.94 o 
   3  -3   5      138.06      125.96      8.87 o 
   4  -3   5       36.34       42.71      4.76 o 
   5  -3   5      161.15      157.61      8.01 o 
   6  -3   5       49.43       57.57      6.36 o 
   7  -3   5       28.20       36.87      6.07 o 
   8  -3   5       56.82       74.25      9.94 o 
   9  -3   5       11.21       19.55     12.84 o 
 -11  -2   5       10.26       61.20     15.12 o 
 -10  -2   5        9.09       22.87      8.04 o 
  -9  -2   5        3.96        2.01      7.00 o 
  -8  -2   5      219.66      242.05      9.14 o 
  -7  -2   5       93.86       92.71      5.96 o 
  -6  -2   5      606.81      580.14     12.12 o 
  -5  -2   5      197.37      204.60      6.57 o 
  -4  -2   5      129.32      125.07      4.07 o 
  -3  -2   5      864.02      897.75     13.88 o 
  -2  -2   5     1287.52     1218.57     16.70 o 
  -1  -2   5      922.52      910.49     15.63 o 
   0  -2   5       88.33       91.40      4.76 o 
   1  -2   5      918.20      970.04     14.73 o 
   2  -2   5      236.79      243.12      9.38 o 
   3  -2   5      245.69      257.80     10.33 o 
   4  -2   5       94.03      115.47     16.41 o 
   5  -2   5      108.43      118.48      9.09 o 
   6  -2   5      181.03      205.16      9.57 o 
   7  -2   5       17.71       14.11      5.47 o 
   8  -2   5       21.85       25.08      7.86 o 
   9  -2   5       16.17       25.30     10.38 o 
 -11  -1   5       21.16       44.23     15.20 o 
 -10  -1   5       15.17       13.82     10.10 o 
  -9  -1   5       27.41       27.44      9.85 o 
  -8  -1   5       19.42       18.48      5.15 o 
  -7  -1   5      664.74      632.54     13.42 o 
  -6  -1   5      711.59      718.33     11.83 o 
  -5  -1   5      198.42      197.61      5.31 o 
  -4  -1   5      480.74      476.20      7.94 o 
  -3  -1   5      782.69      765.87     11.98 o 
  -2  -1   5     1073.85     1140.56     16.01 o 
  -1  -1   5      650.47      657.19     10.00 o 
   0  -1   5      605.42      593.75      9.44 o 
   1  -1   5     2636.35     2587.15     54.46 o 
   2  -1   5      834.48      882.84     20.92 o 
   3  -1   5      249.13      264.19     19.17 o 
   4  -1   5        9.45       12.90      4.85 o 
   5  -1   5       63.14       53.34      7.42 o 
   6  -1   5       62.74       62.87      8.33 o 
   7  -1   5       22.29       15.88      7.22 o 
   8  -1   5       49.47       56.90      9.71 o 
   9  -1   5       10.87       19.47     11.54 o 
 -11   0   5       10.12       28.30     14.43 o 
 -10   0   5        2.75       -6.21      6.39 o 
  -9   0   5      270.27      293.34     15.03 o 
  -8   0   5       58.04       61.46      5.38 o 
  -6   0   5      234.73      264.41      8.26 o 
  -5   0   5      456.44      447.54      8.07 o 
  -4   0   5       29.94       28.12      2.44 o 
  -3   0   5      105.87       96.50      3.88 o 
  -2   0   5      948.97      878.73     13.95 o 
  -1   0   5       12.76       14.76      2.06 o 
   0   0   5      208.21      227.74      6.37 o 
   1   0   5       35.54       30.27      3.22 o 
   2   0   5      894.82      884.80     21.38 o 
   3   0   5      186.91      180.84      9.01 o 
   4   0   5       13.40        8.65      4.79 o 
   5   0   5      135.99      142.88     10.00 o 
   6   0   5       39.84       36.07     14.54 o 
   7   0   5       35.57       25.06      7.57 o 
   8   0   5       16.53       15.60      8.19 o 
   9   0   5        8.20        8.20      8.58 o 
 -11   1   5       21.02       22.90      9.85 o 
 -10   1   5       14.96       10.99      6.48 o 
  -9   1   5       26.83       23.15      6.21 o 
  -8   1   5       19.04        6.47      4.11 o 
  -7   1   5      661.37      651.39     17.82 o 
  -6   1   5      708.56      711.18     11.52 o 
  -5   1   5      202.39      192.49      6.08 o 
  -4   1   5      460.69      452.31      9.47 o 
  -3   1   5      782.44      769.83     14.93 o 
  -2   1   5     1080.21     1137.58     16.12 o 
  -1   1   5      644.93      617.81     12.01 o 
   0   1   5      608.73      565.63     11.10 o 
   1   1   5     2622.83     2563.62     57.67 o 
   2   1   5      836.56      834.34     20.83 o 
   3   1   5      249.80      247.97     10.37 o 
   4   1   5        9.99        5.92      4.75 o 
   5   1   5       62.54       48.51      7.20 o 
   6   1   5       63.37       73.44      8.86 o 
   7   1   5       22.21       15.46      7.16 o 
   8   1   5       49.67       68.28     10.90 o 
   9   1   5       10.84       10.65      8.67 o 
 -11   2   5       10.30       13.14     13.29 o 
 -10   2   5        9.02       12.19      6.34 o 
  -9   2   5        4.29       -0.73      5.29 o 
  -8   2   5      219.24      214.09     12.15 o 
  -7   2   5       90.12       89.18      7.18 o 
  -6   2   5      604.61      585.21     13.94 o 
  -5   2   5      197.20      198.02      6.10 o 
  -4   2   5      131.84      131.47      5.16 o 
  -3   2   5      868.78      908.57     30.19 o 
  -2   2   5     1248.47     1187.31     20.52 o 
  -1   2   5      930.82      885.36     22.54 o 
   0   2   5       87.28       88.45      5.58 o 
   1   2   5      910.49      904.25     21.65 o 
   2   2   5      234.37      231.05      9.34 o 
   3   2   5      252.60      245.80     10.43 o 
   4   2   5       94.49       84.92      7.65 o 
   5   2   5      106.49      102.96      9.09 o 
   6   2   5      182.25      169.64     11.93 o 
   7   2   5       17.84       12.43      7.00 o 
   8   2   5       21.94       18.83      8.37 o 
   9   2   5       16.40        7.22      8.51 o 
 -11   3   5        8.38       14.70     20.11 o 
 -10   3   5        3.72        5.53      8.39 o 
  -9   3   5       35.50       35.97      6.53 o 
  -8   3   5       60.73       51.03      6.39 o 
  -7   3   5      586.06      564.59     14.65 o 
  -6   3   5       48.08       38.22      5.79 o 
  -5   3   5      253.57      257.31      6.86 o 
  -4   3   5      139.53      133.73      4.47 o 
  -3   3   5       25.61       28.62      3.62 o 
  -2   3   5      372.52      352.25      6.80 o 
  -1   3   5      551.30      586.90     10.79 o 
   0   3   5      317.72      308.33      7.03 o 
   1   3   5      560.45      547.20     14.99 o 
   2   3   5      147.35      146.24      7.80 o 
   3   3   5      134.22      120.75      7.91 o 
   4   3   5       36.19       45.10      6.44 o 
   5   3   5      161.75      185.29     26.47 o 
   6   3   5       49.05       44.83      8.17 o 
   7   3   5       28.82       15.88      7.40 o 
   8   3   5       56.68       62.63     10.25 o 
   9   3   5       11.15        0.26      8.16 o 
 -11   4   5       10.09       39.41     11.97 o 
 -10   4   5       11.27       15.71     11.24 o 
  -9   4   5       40.76       44.45     16.50 o 
  -8   4   5       22.73       23.76      5.35 o 
  -7   4   5      110.64      117.33      7.72 o 
  -6   4   5       69.31       66.28      5.02 o 
  -5   4   5      257.46      251.73      7.49 o 
  -4   4   5      617.49      656.02     14.52 o 
  -3   4   5      460.63      472.89     19.39 o 
  -2   4   5      683.35      677.15     11.49 o 
  -1   4   5      236.35      238.08      4.60 o 
   0   4   5      288.79      287.39      9.49 o 
   1   4   5      101.50      103.67      6.19 o 
   2   4   5       43.53       46.54      5.35 o 
   3   4   5      282.65      280.63     13.96 o 
   4   4   5       61.05       60.42      8.21 o 
   5   4   5       78.94       64.00      8.13 o 
   6   4   5      170.67      178.75     12.08 o 
   7   4   5       30.17       34.24     10.98 o 
   8   4   5       17.58       10.09      7.98 o 
   9   4   5       12.60       18.10      8.95 o 
 -10   5   5       18.24        9.20     22.78 o 
  -9   5   5       28.03       49.72     10.10 o 
  -8   5   5       31.55       23.29      8.32 o 
  -7   5   5      101.94       99.16      9.11 o 
  -6   5   5      213.33      209.78      7.59 o 
  -5   5   5      260.30      262.34     12.34 o 
  -4   5   5      173.58      160.70      9.26 o 
  -3   5   5      143.21      149.00      5.50 o 
  -2   5   5      348.62      336.35      7.43 o 
  -1   5   5      210.63      217.67      5.37 o 
   0   5   5      941.71      949.59     20.89 o 
   1   5   5      182.19      189.91      8.10 o 
   2   5   5       59.60       64.18      6.98 o 
   3   5   5      253.53      252.40     12.21 o 
   4   5   5       38.37       38.05      6.46 o 
   5   5   5       70.81       73.77     13.80 o 
   6   5   5       21.97       16.95      6.86 o 
   7   5   5       12.00       10.79      7.20 o 
   8   5   5       52.71       53.23     10.25 o 
 -10   6   5        0.35       -2.98     16.52 o 
  -9   6   5       30.49       57.54     10.35 o 
  -8   6   5       21.29       23.83      8.22 o 
  -7   6   5       53.45       53.82      8.69 o 
  -6   6   5      535.95      520.16     18.69 o 
  -5   6   5       91.22      107.67      9.13 o 
  -4   6   5       77.86       80.10      7.33 o 
  -3   6   5      162.36      160.13      6.53 o 
  -2   6   5      323.34      308.33      8.12 o 
  -1   6   5      235.68      236.18      7.07 o 
   0   6   5      106.62      100.28      4.41 o 
   1   6   5      106.28      117.63     14.02 o 
   2   6   5       77.33       87.41      6.74 o 
   3   6   5      217.47      204.39     10.33 o 
   4   6   5       53.46       55.68      7.31 o 
   5   6   5       46.57       46.11      7.50 o 
   6   6   5       32.33       30.80      7.47 o 
   7   6   5       13.25       18.68      7.63 o 
   8   6   5        4.14       13.09      8.55 o 
 -10   7   5       37.41       76.46     14.17 o 
  -9   7   5        9.29        4.70     10.38 o 
  -8   7   5       11.82       23.19     14.17 o 
  -7   7   5       51.04       51.62      8.98 o 
  -6   7   5       37.19       42.08      7.78 o 
  -5   7   5      156.90      169.08     10.68 o 
  -4   7   5      155.02      146.01     14.39 o 
  -3   7   5       56.03       54.98      6.07 o 
  -2   7   5       45.17       49.95      3.84 o 
  -1   7   5      119.02      123.64      5.32 o 
   0   7   5      289.12      285.77     13.80 o 
   1   7   5       22.08       18.14      4.44 o 
   2   7   5       50.00       48.56      5.82 o 
   3   7   5      170.55      168.26      9.70 o 
   4   7   5       12.19        8.60      5.49 o 
   5   7   5       28.69       20.63      6.42 o 
   6   7   5        6.44        8.07      7.80 o 
   7   7   5        8.86       10.31      7.47 o 
   8   7   5        9.35        6.97      8.20 o 
  -9   8   5       31.53       59.78     16.47 o 
  -8   8   5        6.00       10.36      7.83 o 
  -7   8   5        8.69        9.28      7.02 o 
  -6   8   5       37.21       37.95      7.96 o 
  -5   8   5       42.79       35.91      7.18 o 
  -4   8   5      297.44      308.56     18.52 o 
  -3   8   5       58.90       62.80      9.17 o 
  -2   8   5      122.53      145.43     18.93 o 
  -1   8   5      124.39      115.94      6.92 o 
   0   8   5       35.08       41.47      4.89 o 
   1   8   5       68.09       74.29      8.42 o 
   2   8   5       14.24        9.40      5.08 o 
   3   8   5      155.88      158.29      9.60 o 
   4   8   5       26.05       28.19      6.45 o 
   5   8   5        7.52       13.53      6.26 o 
   6   8   5       21.62       17.87      7.20 o 
   7   8   5        3.39        4.10      7.23 o 
  -8   9   5       10.74       34.64     24.90 o 
  -7   9   5        9.23       43.07     12.32 o 
  -6   9   5       25.26       35.52      8.14 o 
  -5   9   5       25.93       30.51      7.09 o 
  -4   9   5      178.59      164.23     15.59 o 
  -3   9   5       95.18       96.05     10.01 o 
  -2   9   5      228.19      213.53     12.36 o 
  -1   9   5       12.76       17.34      4.24 o 
   0   9   5       85.30       84.17      6.29 o 
   1   9   5       77.77       88.73      6.76 o 
   2   9   5       17.67       13.24      5.03 o 
   3   9   5       54.58       52.37      6.93 o 
   4   9   5       65.64       70.69     11.03 o 
   5   9   5       17.73       10.29      6.53 o 
   6   9   5        1.20       -3.85      6.06 o 
  -7  10   5       15.53       35.14      8.74 o 
  -6  10   5       41.88       67.14     16.19 o 
  -5  10   5       11.58       24.36     11.09 o 
  -4  10   5       15.94       25.09      6.34 o 
  -3  10   5       44.16       55.26     11.72 o 
  -2  10   5      154.38      143.54     11.59 o 
  -1  10   5       81.69       88.18      6.43 o 
   0  10   5       21.78       17.40      4.56 o 
   1  10   5        9.97        6.38      4.62 o 
   2  10   5       38.91       40.91      6.12 o 
   3  10   5       23.42       30.87      6.17 o 
   4  10   5        6.56       18.19      6.20 o 
   5  10   5       14.58       28.97      7.50 o 
  -6  11   5       16.27       28.57     12.17 o 
  -5  11   5       32.63       62.86      8.20 o 
  -4  11   5       44.87       45.68      7.29 o 
  -3  11   5       30.86       17.49     10.21 o 
  -2  11   5       15.52       14.24     14.08 o 
  -1  11   5        9.71        7.43      5.97 o 
   0  11   5       45.12       43.67      5.65 o 
   1  11   5       52.82       48.78      6.04 o 
   2  11   5        1.96        3.32      4.85 o 
   3  11   5        6.04        4.39      6.09 o 
   4  11   5        0.91        0.53      5.75 o 
  -5  12   5        8.36       33.95     15.96 o 
  -4  12   5       10.76       19.86      8.49 o 
  -2  12   5       49.52       58.75      9.09 o 
  -1  12   5       16.81        9.26      7.71 o 
   0  12   5        1.11        1.59      4.42 o 
   1  12   5        2.99       -3.04     11.22 o 
   2  12   5        0.45       -0.24      4.94 o 
   3  12   5       10.67        3.74     11.84 o 
  -1  13   5        2.94        2.02      6.12 o 
  -4 -12   6        4.86       -6.42     15.76 o 
  -3 -12   6       29.69       19.73     17.06 o 
  -2 -12   6       14.81      -11.07     11.07 o 
  -1 -12   6        4.54      -10.25     10.25 o 
   0 -12   6       33.96       30.84     12.53 o 
   1 -12   6       15.65       17.19     11.37 o 
   2 -12   6        5.54        9.09     10.98 o 
  -6 -11   6       11.61        2.93     15.68 o 
  -5 -11   6       23.79        9.82     16.07 o 
  -4 -11   6        7.09        3.42      5.96 o 
  -3 -11   6       11.11       14.41      6.14 o 
  -2 -11   6       32.63       34.53     13.09 o 
  -1 -11   6       55.90       47.49      7.34 o 
   0 -11   6       18.51       11.23      7.99 o 
   1 -11   6        8.49       14.90     10.04 o 
   2 -11   6       25.56       29.20     11.89 o 
   3 -11   6       16.12       14.04     11.76 o 
   4 -11   6        2.13        1.77     10.72 o 
  -7 -10   6        7.71        2.80      6.08 o 
  -6 -10   6        8.94        6.83     11.48 o 
  -5 -10   6       16.44       13.16     10.70 o 
  -4 -10   6       17.96       15.07      7.97 o 
  -3 -10   6      129.35      136.67      8.28 o 
  -2 -10   6       20.77       21.32      6.34 o 
  -1 -10   6        7.29        2.46      5.84 o 
   0 -10   6       86.71       99.34     14.62 o 
   1 -10   6       43.82       41.55      9.02 o 
   2 -10   6       10.18        8.53      9.65 o 
   3 -10   6       10.06        9.26     10.29 o 
   4 -10   6       11.95        6.03     10.47 o 
   5 -10   6        9.60       -0.69     10.64 o 
  -8  -9   6       24.18       15.55     15.42 o 
  -7  -9   6        5.04       -2.38      5.53 o 
  -6  -9   6        5.49        6.04      5.57 o 
  -5  -9   6       85.65       93.72      8.66 o 
  -4  -9   6       32.27       28.08      5.94 o 
  -3  -9   6       54.36       54.92      5.85 o 
  -2  -9   6       77.62       79.96     12.18 o 
  -1  -9   6       60.39       52.61      6.65 o 
   0  -9   6       39.01       37.93      5.76 o 
   1  -9   6       14.97        9.14      3.53 o 
   2  -9   6       55.95       65.99      7.14 o 
   3  -9   6       53.75       44.75      7.18 o 
   4  -9   6       31.08       37.14     12.34 o 
   5  -9   6       23.61       14.14     18.24 o 
   6  -9   6        0.23       -9.43      9.43 o 
  -9  -8   6       23.70      -12.62     14.13 o 
  -8  -8   6        3.86       11.46     13.14 o 
  -7  -8   6       19.44       -2.02     12.06 o 
  -6  -8   6        5.56        5.42      4.32 o 
  -5  -8   6       19.04       15.80      4.64 o 
  -4  -8   6      110.08      104.87      9.07 o 
  -3  -8   6      386.67      365.47     11.24 o 
  -2  -8   6      171.34      159.53      7.80 o 
  -1  -8   6       75.46       75.21      6.47 o 
   0  -8   6        2.13        8.55      2.89 o 
   1  -8   6      167.25      176.27      7.20 o 
   2  -8   6       66.00       89.12     11.31 o 
   3  -8   6        2.05        6.83      4.91 o 
   4  -8   6       20.38       24.03      6.47 o 
   5  -8   6       28.40       34.71      7.29 o 
   6  -8   6        3.79       -7.06      9.65 o 
  -9  -7   6        4.02      -12.36     12.36 o 
  -8  -7   6       22.99       38.64     13.91 o 
  -7  -7   6        9.21       18.13      7.02 o 
  -6  -7   6       26.63       31.17      7.39 o 
  -5  -7   6      329.94      326.49     11.08 o 
  -4  -7   6      256.71      252.73     16.26 o 
  -3  -7   6      108.93      108.91      6.39 o 
  -2  -7   6      194.26      178.64      7.53 o 
  -1  -7   6       17.08       17.99      2.51 o 
   0  -7   6       14.58       14.12      2.93 o 
   1  -7   6       46.87       44.85      4.21 o 
   2  -7   6      117.28      118.17      8.13 o 
   3  -7   6      172.05      187.50     10.54 o 
   4  -7   6       26.39       23.37      8.38 o 
   5  -7   6       57.84       48.39     10.77 o 
   6  -7   6        3.86       14.95      9.91 o 
   7  -7   6        8.75        5.77     10.85 o 
 -10  -6   6       45.89       50.48     15.59 o 
  -9  -6   6        9.83      -10.42     11.20 o 
  -8  -6   6        1.67        4.81      6.76 o 
  -7  -6   6       34.35       36.97      7.69 o 
  -6  -6   6      175.08      168.10     11.10 o 
  -5  -6   6      220.11      240.71     12.43 o 
  -4  -6   6      324.48      330.09      8.58 o 
  -3  -6   6       89.27       80.40      5.25 o 
  -2  -6   6       21.58       26.84      5.45 o 
  -1  -6   6      104.57      104.28      4.31 o 
   0  -6   6       37.21       41.65      3.48 o 
   1  -6   6      125.39      122.40      4.09 o 
   2  -6   6      109.37      112.28      6.10 o 
   3  -6   6       70.19       77.02      7.32 o 
   4  -6   6       31.21       39.83      6.45 o 
   5  -6   6       65.19       73.15      8.24 o 
   6  -6   6       11.57       11.72      6.37 o 
   7  -6   6       36.92       47.94     13.35 o 
   8  -6   6        2.52       10.21     11.72 o 
 -10  -5   6       20.42       10.47     12.53 o 
  -9  -5   6        2.33       -7.97     10.25 o 
  -8  -5   6       63.31       62.03      8.83 o 
  -7  -5   6       33.49       36.56      8.11 o 
  -6  -5   6       31.22       31.82      5.50 o 
  -5  -5   6      283.64      271.68      9.81 o 
  -4  -5   6       37.38       38.24      3.76 o 
  -3  -5   6      119.22      121.25      5.98 o 
  -2  -5   6       69.66       72.54      6.73 o 
  -1  -5   6      114.07      110.74      8.14 o 
   0  -5   6       40.21       42.61      4.03 o 
   1  -5   6      196.13      202.79      6.03 o 
   2  -5   6      348.32      342.40      8.03 o 
   3  -5   6      183.21      180.09      6.77 o 
   4  -5   6      230.35      208.98      8.92 o 
   5  -5   6       67.52       66.99     10.96 o 
   6  -5   6        8.86        8.36      6.10 o 
   7  -5   6       18.87       22.18     10.72 o 
   8  -5   6        3.22        9.86     11.16 o 
 -10  -4   6       20.35       20.76     12.02 o 
  -9  -4   6       13.86       25.40      6.31 o 
  -8  -4   6       21.24       16.09      5.56 o 
  -7  -4   6      137.22      135.81      8.28 o 
  -6  -4   6      163.03      159.06      6.96 o 
  -5  -4   6       24.95       25.70      3.63 o 
  -4  -4   6      136.08      131.99      5.42 o 
  -3  -4   6      468.55      466.29      8.99 o 
  -2  -4   6      387.87      372.14      8.81 o 
  -1  -4   6       60.34       60.80      3.34 o 
   0  -4   6     1188.03     1230.91     15.48 o 
   1  -4   6      205.58      208.43      7.66 o 
   2  -4   6      166.86      170.28      6.57 o 
   3  -4   6      246.96      249.91     11.45 o 
   4  -4   6      256.96      255.96      8.36 o 
   5  -4   6       93.94      108.94      7.26 o 
   6  -4   6       19.38       21.74      5.18 o 
   7  -4   6       34.16       38.68     11.80 o 
   8  -4   6        2.38       -1.03     10.34 o 
 -11  -3   6        5.27       20.72     12.49 o 
 -10  -3   6        6.19       20.42     12.40 o 
  -9  -3   6       34.91       30.73      6.20 o 
  -8  -3   6       63.39       50.72      7.38 o 
  -7  -3   6       27.02       25.04      4.67 o 
  -6  -3   6      119.51      133.06      6.29 o 
  -5  -3   6      332.75      322.06      8.42 o 
  -4  -3   6       83.73       86.39      3.46 o 
  -3  -3   6      176.12      169.05      8.03 o 
  -2  -3   6      209.39      211.24      5.36 o 
  -1  -3   6      328.17      328.87     12.55 o 
   0  -3   6      542.01      525.13      9.01 o 
   1  -3   6       33.97       34.19      3.99 o 
   2  -3   6      701.96      704.65     14.61 o 
   3  -3   6      224.20      236.76     10.54 o 
   4  -3   6      193.71      191.21     19.92 o 
   5  -3   6      116.67      119.12      7.50 o 
   6  -3   6       18.47       14.31      5.18 o 
   7  -3   6       30.27       42.40      6.63 o 
   8  -3   6        2.12        5.41     16.26 o 
 -11  -2   6       11.07       44.45     14.56 o 
 -10  -2   6       59.68       68.28     25.09 o 
  -9  -2   6       10.46       19.27      4.99 o 
  -8  -2   6      118.48      120.45      7.02 o 
  -7  -2   6       58.54       55.60      5.14 o 
  -6  -2   6      149.93      156.49      6.66 o 
  -5  -2   6       76.38       80.52      3.85 o 
  -4  -2   6       60.98       65.66      3.31 o 
  -3  -2   6      118.90      118.28      6.13 o 
  -2  -2   6       42.35       42.34      3.61 o 
  -1  -2   6      605.00      639.48     10.30 o 
   0  -2   6     1351.09     1378.66     18.80 o 
   1  -2   6     1083.69     1062.62     24.01 o 
   2  -2   6      182.19      192.24     12.02 o 
   3  -2   6      202.12      209.19      9.98 o 
   4  -2   6      141.06      153.78      9.57 o 
   5  -2   6      347.53      364.30     14.97 o 
   6  -2   6       56.79       58.82      6.64 o 
   7  -2   6       53.99       67.09      7.58 o 
   8  -2   6       18.10       15.42     10.68 o 
   9  -2   6        0.82        1.28      7.66 o 
 -11  -1   6       14.04       52.46     15.72 o 
 -10  -1   6        6.05        6.05      6.13 o 
  -9  -1   6       10.20       15.48      5.79 o 
  -8  -1   6      153.49      153.50      7.38 o 
  -7  -1   6      137.53      131.39     14.59 o 
  -6  -1   6      171.37      178.93      5.74 o 
  -5  -1   6      196.94      187.33      5.32 o 
  -4  -1   6      135.35      134.18      4.35 o 
  -3  -1   6      159.02      147.71      4.54 o 
  -2  -1   6       84.58       90.82      4.68 o 
  -1  -1   6     1550.15     1527.99     24.21 o 
   0  -1   6     1497.70     1523.83     24.53 o 
   1  -1   6      410.05      405.25      9.84 o 
   2  -1   6      152.22      135.57      8.03 o 
   3  -1   6      345.44      340.31     12.88 o 
   4  -1   6      101.71      119.44      8.73 o 
   5  -1   6      104.70      107.82     12.66 o 
   6  -1   6       36.58       39.67      7.96 o 
   7  -1   6       24.21       28.25      6.48 o 
   8  -1   6        6.13       10.51      7.81 o 
   9  -1   6        8.30       19.64     12.02 o 
 -11   0   6        8.82       26.49     14.73 o 
 -10   0   6       47.35       61.17      8.20 o 
  -9   0   6        6.57        2.95      5.62 o 
  -8   0   6       41.51       38.46      4.91 o 
  -7   0   6      411.29      418.47     11.04 o 
  -6   0   6      107.88      111.54      4.68 o 
  -5   0   6       62.67       70.01      3.48 o 
  -4   0   6      241.16      248.60      7.30 o 
  -3   0   6      131.01      129.81      5.54 o 
  -2   0   6      159.84      138.77      5.46 o 
  -1   0   6       34.87       30.78      3.19 o 
   0   0   6     3166.84     3173.21     47.18 o 
   1   0   6      928.49      816.12     25.87 o 
   2   0   6      610.37      582.78     16.60 o 
   3   0   6      193.32      189.33      9.88 o 
   4   0   6      153.55      127.26     16.50 o 
   5   0   6      229.34      216.28     12.12 o 
   6   0   6       76.00       63.17      8.53 o 
   7   0   6       59.39       70.32      9.72 o 
   8   0   6       15.89       23.66     19.77 o 
   9   0   6       11.66       36.91     13.31 o 
 -11   1   6       14.17       30.96     24.70 o 
 -10   1   6        5.93        0.04      5.83 o 
  -9   1   6        9.91        9.99      7.54 o 
  -8   1   6      151.30      145.75      8.93 o 
  -7   1   6      137.77      124.64      5.87 o 
  -6   1   6      171.70      176.57     10.51 o 
  -5   1   6      198.60      187.09      7.89 o 
  -4   1   6      134.99      145.66      5.00 o 
  -3   1   6      158.10      153.14      6.14 o 
  -2   1   6       92.23       92.03      3.85 o 
  -1   1   6     1558.43     1536.99     42.73 o 
   0   1   6     1501.35     1476.18     24.23 o 
   1   1   6      410.48      416.95      9.77 o 
   2   1   6      149.98      142.89      8.17 o 
   3   1   6      345.69      355.38     13.00 o 
   4   1   6      100.55      109.87      8.73 o 
   5   1   6      105.79       97.29      9.28 o 
   6   1   6       36.76       40.06      8.44 o 
   7   1   6       23.08       38.50      8.71 o 
   8   1   6        5.99        5.67      7.73 o 
   9   1   6        8.29       10.83      9.23 o 
 -11   2   6       10.88       11.30      9.97 o 
 -10   2   6       60.37       68.07     13.03 o 
  -9   2   6       10.22        5.71      5.53 o 
  -8   2   6      117.80      124.93      8.46 o 
  -7   2   6       57.03       52.32      5.79 o 
  -6   2   6      148.15      145.25     11.13 o 
  -5   2   6       76.32       78.85      4.29 o 
  -4   2   6       61.57       67.68      4.86 o 
  -3   2   6      111.98      111.55      5.55 o 
  -2   2   6       45.28       44.79      3.03 o 
  -1   2   6      609.53      630.48     12.07 o 
   0   2   6     1347.01     1325.04     22.11 o 
   1   2   6     1079.00     1070.85     50.59 o 
   2   2   6      179.99      182.28     11.35 o 
   3   2   6      198.16      199.24     10.08 o 
   4   2   6      139.79      157.01      9.91 o 
   5   2   6      346.27      330.29     14.90 o 
   6   2   6       57.94       57.23      8.66 o 
   7   2   6       54.66       63.66     12.43 o 
   8   2   6       18.18       26.40      9.04 o 
   9   2   6        0.81        4.46      8.73 o 
 -11   3   6        5.30       12.31      9.60 o 
 -10   3   6        6.16        4.37     15.20 o 
  -9   3   6       34.74       30.48     10.62 o 
  -8   3   6       62.79       52.40      6.41 o 
  -7   3   6       26.61       30.12      5.18 o 
  -6   3   6      120.08      122.22      6.51 o 
  -5   3   6      332.97      304.89      9.47 o 
  -4   3   6       82.64       94.29      5.61 o 
  -3   3   6      175.16      169.65      6.71 o 
  -2   3   6      211.23      203.89      5.29 o 
  -1   3   6      322.13      310.29     10.86 o 
   0   3   6      540.43      517.93     10.54 o 
   1   3   6       33.82       35.78      4.92 o 
   2   3   6      704.43      698.66     19.07 o 
   3   3   6      225.32      219.56     12.73 o 
   4   3   6      192.16      190.88     10.92 o 
   5   3   6      115.75      111.49      9.78 o 
   6   3   6       18.57       28.57     10.88 o 
   7   3   6       29.62       25.82      8.26 o 
   8   3   6        2.14       -0.48      7.53 o 
 -11   4   6        9.08       15.87     18.11 o 
 -10   4   6       19.90       38.12     10.35 o 
  -9   4   6       13.90       19.90      8.82 o 
  -8   4   6       21.65       32.88      8.73 o 
  -7   4   6      134.35      138.43      7.39 o 
  -6   4   6      160.69      168.31      6.84 o 
  -5   4   6       24.71       22.28      3.22 o 
  -4   4   6      137.97      144.90      8.69 o 
  -3   4   6      470.80      460.60     11.38 o 
  -2   4   6      386.92      382.02      8.96 o 
  -1   4   6       58.25       56.37      3.28 o 
   0   4   6     1191.22     1201.01     27.21 o 
   1   4   6      208.17      215.48     10.79 o 
   2   4   6      166.34      156.33      8.77 o 
   3   4   6      246.81      234.43     11.17 o 
   4   4   6      255.58      245.00     12.36 o 
   5   4   6       93.83       97.25     16.95 o 
   6   4   6       19.30       20.57      7.29 o 
   7   4   6       34.63       44.58      9.12 o 
   8   4   6        2.18       -5.32      7.48 o 
 -10   5   6       20.40       21.44      9.71 o 
  -9   5   6        2.41        0.98     12.73 o 
  -8   5   6       61.73       64.53     10.05 o 
  -7   5   6       33.19       27.09      9.20 o 
  -6   5   6       31.21       27.19      7.23 o 
  -5   5   6      284.35      270.70     20.07 o 
  -4   5   6       36.94       35.65     11.28 o 
  -3   5   6      119.67      116.46      7.54 o 
  -2   5   6       65.90       67.74      2.82 o 
  -1   5   6      116.86      103.46      9.01 o 
   0   5   6       40.44       34.85      4.75 o 
   1   5   6      195.68      188.22      9.01 o 
   2   5   6      348.52      330.56     19.06 o 
   3   5   6      184.84      162.27      9.82 o 
   4   5   6      228.46      219.80     11.73 o 
   5   5   6       66.56       63.36      8.27 o 
   6   5   6        8.88       13.87      6.88 o 
   7   5   6       18.34       12.00      7.64 o 
   8   5   6        3.13        2.89      7.81 o 
 -10   6   6       45.23       60.67     17.96 o 
  -9   6   6        9.75       14.17      8.55 o 
  -8   6   6        1.75       -1.04      7.27 o 
  -7   6   6       33.18       45.99      8.57 o 
  -6   6   6      172.47      154.07     16.07 o 
  -5   6   6      221.24      217.86     19.60 o 
  -4   6   6      324.50      330.77     13.06 o 
  -3   6   6       88.42       84.35      4.00 o 
  -2   6   6       21.84       21.55      3.37 o 
  -1   6   6      106.24      110.95      5.51 o 
   0   6   6       35.88       28.97      4.68 o 
   1   6   6      124.30      122.11      7.69 o 
   2   6   6      108.61      108.40      8.01 o 
   3   6   6       69.20       55.88     13.37 o 
   4   6   6       30.23       27.27      6.52 o 
   5   6   6       65.20       63.91      8.36 o 
   6   6   6       11.78       12.15      7.02 o 
   7   6   6       36.58       45.08      9.50 o 
   8   6   6        2.54        2.65      7.76 o 
  -9   7   6        4.10        9.90      8.75 o 
  -8   7   6       23.29       26.87      8.82 o 
  -7   7   6        8.92        7.54      7.17 o 
  -6   7   6       26.99       27.15      7.23 o 
  -5   7   6      327.86      322.01     14.36 o 
  -4   7   6      257.49      241.22     17.77 o 
  -3   7   6      108.77       93.85      9.86 o 
  -2   7   6      198.71      188.84      8.94 o 
  -1   7   6       16.44       17.73      4.42 o 
   0   7   6       14.91       19.76      4.52 o 
   1   7   6       46.99       37.10      5.81 o 
   2   7   6      116.85      110.10      8.17 o 
   3   7   6      173.21      188.68     13.31 o 
   4   7   6       25.56       26.07      7.21 o 
   5   7   6       58.28       59.44      8.98 o 
   6   7   6        3.84       16.27      7.14 o 
   7   7   6        8.69       14.48     13.44 o 
  -9   8   6       23.59       40.90     14.75 o 
  -8   8   6        3.66       11.41     18.03 o 
  -7   8   6       19.52        7.27      7.20 o 
  -6   8   6        5.89       11.95      6.82 o 
  -5   8   6       19.11       16.38      6.80 o 
  -4   8   6      111.06      117.24      9.06 o 
  -3   8   6      391.36      369.53     13.26 o 
  -2   8   6      171.10      152.98      9.54 o 
  -1   8   6       76.30       72.07      8.05 o 
   0   8   6        1.89       -1.97      3.81 o 
   1   8   6      165.84      160.90      9.08 o 
   2   8   6       65.17       72.44      7.26 o 
   3   8   6        1.91        1.79      5.04 o 
   4   8   6       20.99       25.95      6.62 o 
   5   8   6       28.69       38.01      7.79 o 
   6   8   6        3.75        8.94      6.68 o 
   7   8   6       11.13       -9.65     11.80 o 
  -8   9   6       24.61       48.63      9.76 o 
  -7   9   6        4.92        6.65      7.43 o 
  -6   9   6        5.39        8.14     11.59 o 
  -5   9   6       86.22       74.36      8.90 o 
  -4   9   6       32.52       30.50      9.05 o 
  -3   9   6       55.02       54.13      6.85 o 
  -2   9   6       76.43       77.02      6.76 o 
  -1   9   6       59.56       71.82      6.43 o 
   0   9   6       39.40       37.79      5.54 o 
   1   9   6       15.04       14.52      4.99 o 
   2   9   6       54.69       55.73      6.91 o 
   3   9   6       52.88       56.93      7.45 o 
   4   9   6       31.37       43.64      7.56 o 
   5   9   6       23.89       31.76      7.56 o 
   6   9   6        0.21        1.79      7.13 o 
  -7  10   6        7.88       13.89      8.31 o 
  -6  10   6        8.67       17.29     13.46 o 
  -5  10   6       16.53       20.00      7.05 o 
  -4  10   6       17.86       27.31     11.46 o 
  -3  10   6      129.76      120.63      9.11 o 
  -2  10   6       20.88       25.37      5.51 o 
  -1  10   6        7.36        2.24      4.38 o 
   0  10   6       86.47      107.95     10.44 o 
   1  10   6       43.17       45.37      6.25 o 
   2  10   6       10.22        6.87      5.17 o 
   3  10   6       10.14        8.75      5.77 o 
   4  10   6       11.97        9.34      6.41 o 
   5  10   6        9.99        7.79      6.84 o 
  -6  11   6       11.39       21.01     25.71 o 
  -5  11   6       23.40       45.29      8.02 o 
  -4  11   6        7.24       15.63     11.41 o 
  -3  11   6       11.13        5.89     11.82 o 
  -2  11   6       32.81       21.74      7.93 o 
  -1  11   6       55.86       49.26      6.44 o 
   0  11   6       18.67       20.91      5.49 o 
   1  11   6        8.48        5.55      5.10 o 
   2  11   6       25.50       25.73      6.39 o 
   3  11   6       15.67       13.82     12.60 o 
   4  11   6        2.22       -3.64      5.92 o 
  -5  12   6        2.74       13.03      6.64 o 
  -4  12   6        4.85       15.91      6.93 o 
  -3  12   6       29.91       -6.89     11.37 o 
  -2  12   6       14.94        0.10      6.70 o 
  -1  12   6        4.53       -9.09     11.65 o 
   0  12   6       33.96       46.14      6.71 o 
   1  12   6       15.55       15.09      5.69 o 
   2  12   6        5.44        3.35      5.58 o 
  -4 -12   7       15.38      -12.28     16.88 o 
  -1 -12   7       21.64       10.60     11.28 o 
   0 -12   7        0.22      -10.04     10.04 o 
   1 -12   7        8.77        1.98     10.34 o 
  -6 -11   7       20.29       15.35     17.23 o 
  -5 -11   7        6.43        4.33     14.56 o 
  -4 -11   7       26.08       10.43      7.39 o 
  -3 -11   7       11.53       23.65      7.24 o 
  -2 -11   7        1.60        1.93     13.01 o 
  -1 -11   7        6.17        3.46      9.11 o 
   0 -11   7        0.42       -7.58     10.34 o 
   1 -11   7       17.83        5.25      9.86 o 
   2 -11   7        8.34       13.74     10.90 o 
   3 -11   7        5.00       -9.65      9.65 o 
  -7 -10   7       28.56       43.88      8.59 o 
  -6 -10   7       18.61       13.54     10.92 o 
  -5 -10   7        4.16       -9.23      9.58 o 
  -4 -10   7       11.06        2.40      8.77 o 
  -3 -10   7       11.89       -1.80      6.14 o 
  -2 -10   7       44.51       42.28      6.31 o 
  -1 -10   7       52.71       51.34      7.17 o 
   0 -10   7       11.47       -0.74      7.15 o 
   1 -10   7       12.69        9.33      5.20 o 
   2 -10   7       13.73       30.88     11.07 o 
   3 -10   7       17.15        6.63     10.29 o 
   4 -10   7       11.12       -0.73     10.85 o 
  -8  -9   7       10.65       -2.26      6.03 o 
  -7  -9   7        7.80        2.09      5.88 o 
  -6  -9   7       41.26       40.67     16.11 o 
  -5  -9   7       28.26       26.09      6.64 o 
  -4  -9   7       20.05       22.28     13.33 o 
  -3  -9   7      127.48      142.08     11.20 o 
  -2  -9   7       27.60       27.41      5.50 o 
  -1  -9   7       16.84       24.73      8.83 o 
   0  -9   7       12.61       15.33      5.15 o 
   1  -9   7       52.40       46.65      6.63 o 
   2  -9   7       23.61       28.13     10.16 o 
   3  -9   7        6.82        4.70      7.77 o 
   4  -9   7        9.03        6.58      7.60 o 
   5  -9   7        7.40       20.11     11.76 o 
  -9  -8   7       12.08      -13.01     14.08 o 
  -8  -8   7       12.09      -12.92     12.92 o 
  -7  -8   7       11.47       11.65      6.29 o 
  -6  -8   7       61.31       61.00      6.38 o 
  -5  -8   7        8.95        0.14      8.92 o 
  -4  -8   7       57.55       58.21      7.93 o 
  -3  -8   7       71.96       68.44      5.88 o 
  -2  -8   7        8.89        9.76      4.29 o 
  -1  -8   7      240.42      225.94     10.32 o 
   0  -8   7       27.82       30.37      3.71 o 
   1  -8   7      109.66      110.01      6.28 o 
   2  -8   7       12.69       16.60      5.24 o 
   3  -8   7       21.08       27.68      6.27 o 
   4  -8   7       27.31       17.98      6.29 o 
   5  -8   7       16.22       12.82      6.41 o 
   6  -8   7       31.51       16.32     11.37 o 
  -9  -7   7       21.48       32.91     14.82 o 
  -8  -7   7       14.47        2.28     12.02 o 
  -7  -7   7       11.39        1.14      6.67 o 
  -6  -7   7       39.12       42.77      5.68 o 
  -5  -7   7      104.59      103.24      8.75 o 
  -4  -7   7       22.02       19.29      8.25 o 
  -3  -7   7      278.23      279.39     11.88 o 
  -2  -7   7       72.33       77.99      7.69 o 
  -1  -7   7       69.94       72.18      4.09 o 
   0  -7   7        6.66        1.82      3.21 o 
   1  -7   7       41.78       47.62      4.63 o 
   2  -7   7       37.43       47.04      5.22 o 
   3  -7   7       47.71       50.31      6.89 o 
   4  -7   7       48.07       67.09      8.40 o 
   5  -7   7       22.73       18.15      6.51 o 
   6  -7   7       13.39       -3.40      9.26 o 
   7  -7   7        9.75       -2.93     10.16 o 
 -10  -6   7        5.24       -9.00     13.78 o 
  -9  -6   7       18.02        9.65     12.75 o 
  -8  -6   7       42.65       45.42      8.74 o 
  -7  -6   7       27.86       29.95     10.79 o 
  -6  -6   7      148.02      160.90     11.15 o 
  -5  -6   7      160.42      169.12     20.61 o 
  -4  -6   7      310.44      308.63      7.94 o 
  -3  -6   7      119.92      118.21      5.28 o 
  -2  -6   7       97.24      112.84      5.69 o 
  -1  -6   7      122.24      123.67      6.24 o 
   0  -6   7      148.34      136.79      8.46 o 
   1  -6   7       61.93       62.72      4.76 o 
   2  -6   7       81.00       77.15      9.51 o 
   3  -6   7       83.18      102.32      8.25 o 
   4  -6   7       81.68       86.12      8.40 o 
   5  -6   7        5.31       12.03      5.97 o 
   6  -6   7       16.35       16.71     10.64 o 
   7  -6   7       15.08        4.82     11.11 o 
 -10  -5   7       17.95       19.99     13.74 o 
  -9  -5   7       26.99        5.17     11.93 o 
  -8  -5   7       50.06       49.37     12.34 o 
  -7  -5   7       48.42       50.62      6.42 o 
  -6  -5   7      212.69      232.90      9.99 o 
  -5  -5   7       92.36       79.13      6.57 o 
  -4  -5   7       96.88       97.99      5.94 o 
  -3  -5   7      442.61      440.81      9.02 o 
  -2  -5   7       82.85       94.19      5.14 o 
  -1  -5   7      116.38      118.10      8.08 o 
   0  -5   7       44.81       44.17      2.37 o 
   1  -5   7      143.67      143.93      4.15 o 
   2  -5   7       93.38      101.09      4.80 o 
   3  -5   7       54.48       61.91      5.37 o 
   4  -5   7       47.41       46.39      6.80 o 
   5  -5   7       37.78       41.15     10.60 o 
   6  -5   7       34.86       27.68      7.18 o 
   7  -5   7       11.15        7.45     10.68 o 
  -9  -4   7       47.39       58.12     10.28 o 
  -8  -4   7       58.69       65.98      7.31 o 
  -7  -4   7      131.55      126.92     17.32 o 
  -6  -4   7      229.39      231.23      8.13 o 
  -5  -4   7       49.95       50.76      4.53 o 
  -4  -4   7       51.01       57.93      4.24 o 
  -3  -4   7       88.44       95.67      3.99 o 
  -2  -4   7       26.31       28.08      3.77 o 
  -1  -4   7      360.33      389.92      8.25 o 
   0  -4   7       42.30       42.92      3.47 o 
   1  -4   7      100.72      100.36      5.64 o 
   2  -4   7      414.11      412.04     18.42 o 
   3  -4   7       80.38       81.85      7.65 o 
   4  -4   7       92.12       95.35     13.82 o 
   5  -4   7       42.48       31.73      5.89 o 
   6  -4   7       61.96       65.44      8.44 o 
   7  -4   7       26.99       33.85     12.06 o 
   8  -4   7        8.19       12.36     11.54 o 
 -11  -3   7       10.12       40.62     14.82 o 
 -10  -3   7       10.20       12.36     11.89 o 
  -9  -3   7       85.25       83.18     10.15 o 
  -8  -3   7       81.98       73.83      7.31 o 
  -7  -3   7       26.18       25.74      4.77 o 
  -6  -3   7      124.88      126.40      7.67 o 
  -5  -3   7      128.86      135.65      5.22 o 
  -4  -3   7      123.61      119.48      5.19 o 
  -3  -3   7      212.37      210.55      4.98 o 
  -2  -3   7      184.26      178.59      6.49 o 
  -1  -3   7       48.60       54.26      6.65 o 
   0  -3   7      263.52      262.28      7.92 o 
   1  -3   7      530.93      554.98     12.54 o 
   2  -3   7      143.56      139.05      6.59 o 
   3  -3   7      127.90      139.85     12.36 o 
   4  -3   7      158.97      159.31     10.25 o 
   5  -3   7       72.93       68.76      6.60 o 
   6  -3   7       35.10       40.85      7.18 o 
   7  -3   7       50.52       65.38     12.62 o 
   8  -3   7        6.62       -2.50     11.16 o 
 -11  -2   7       15.47       48.24     15.12 o 
 -10  -2   7       14.54       23.52      9.24 o 
  -9  -2   7       29.31       26.36      9.28 o 
  -8  -2   7      411.26      412.32     11.50 o 
  -7  -2   7      166.95      164.15      7.43 o 
  -6  -2   7      148.40      149.11      5.45 o 
  -5  -2   7      117.79      113.75      5.72 o 
  -4  -2   7      478.30      467.32     10.64 o 
  -3  -2   7      138.17      139.11      4.58 o 
  -2  -2   7      181.30      184.80      6.65 o 
  -1  -2   7     1508.46     1529.77     25.24 o 
   0  -2   7      162.42      153.94      6.25 o 
   1  -2   7      178.70      165.27      8.97 o 
   2  -2   7      546.02      539.78     12.88 o 
   3  -2   7      204.38      215.50     13.83 o 
   4  -2   7      112.87      104.66      8.88 o 
   5  -2   7       21.11       24.68      6.84 o 
   6  -2   7       34.27       40.07      8.21 o 
   7  -2   7       37.55       34.63     11.20 o 
   8  -2   7       10.34       26.83     11.67 o 
 -11  -1   7       19.54       34.89     15.12 o 
 -10  -1   7        9.43       10.74      7.13 o 
  -9  -1   7       41.88       36.99      6.58 o 
  -8  -1   7       16.18       11.26      4.50 o 
  -7  -1   7       24.75       22.84      3.72 o 
  -6  -1   7      325.12      317.21      7.50 o 
  -5  -1   7      112.49      113.02      4.56 o 
  -4  -1   7      214.47      223.57      8.96 o 
  -3  -1   7       34.68       36.91      4.22 o 
  -2  -1   7      659.56      688.74     13.75 o 
  -1  -1   7      319.55      311.33     10.99 o 
   0  -1   7      183.46      212.49      8.75 o 
   1  -1   7      835.61      815.31     16.17 o 
   2  -1   7      384.31      404.51     14.03 o 
   3  -1   7       80.06       75.82      7.40 o 
   4  -1   7      130.55      136.97     17.55 o 
   5  -1   7      125.79      133.01     12.19 o 
   6  -1   7       38.14       32.17      7.67 o 
   7  -1   7       34.58       19.68     18.15 o 
   8  -1   7       18.63       22.27     11.41 o 
 -11   0   7       16.45       37.95     15.81 o 
 -10   0   7        8.95       19.04      9.25 o 
  -9   0   7       44.93       46.11      7.02 o 
  -8   0   7      191.80      199.56      9.92 o 
  -7   0   7      148.99      148.86      8.04 o 
  -6   0   7       10.59       12.33      2.89 o 
  -5   0   7        3.83        2.77      2.53 o 
  -4   0   7       32.55       34.18      4.68 o 
  -3   0   7      224.76      222.02      7.29 o 
  -2   0   7      711.18      734.61     14.60 o 
  -1   0   7     1580.37     1480.24     35.52 o 
   0   0   7       25.51       32.87      3.62 o 
   1   0   7     1517.64     1523.00     25.82 o 
   2   0   7      668.27      655.00     18.61 o 
   3   0   7      177.72      171.79     10.01 o 
   4   0   7      103.38      112.12      9.31 o 
   5   0   7       29.28       28.22      7.04 o 
   6   0   7       20.97       18.14      7.48 o 
   7   0   7       15.60        9.68      7.82 o 
   8   0   7       19.60       18.10      8.82 o 
 -11   1   7       19.64       30.09     12.02 o 
 -10   1   7        9.31       10.34      6.12 o 
  -9   1   7       42.38       43.39      6.70 o 
  -8   1   7       16.92       15.16      5.52 o 
  -7   1   7       24.45       24.13      6.00 o 
  -6   1   7      326.59      315.89      8.59 o 
  -5   1   7      113.47      123.20      5.66 o 
  -4   1   7      206.69      204.52      7.67 o 
  -3   1   7       34.53       35.58      3.09 o 
  -2   1   7      655.76      660.68     13.38 o 
  -1   1   7      318.92      302.29      8.18 o 
   0   1   7      184.28      205.86      6.84 o 
   1   1   7      840.26      816.33     15.98 o 
   2   1   7      387.41      418.72     14.30 o 
   3   1   7       79.37       83.35      7.77 o 
   4   1   7      128.84      131.33     16.99 o 
   5   1   7      125.94      119.28     10.77 o 
   6   1   7       37.60       31.04      7.98 o 
   7   1   7       35.03       28.35      8.57 o 
   8   1   7       18.91       10.60      8.58 o 
 -11   2   7       15.38       20.00     16.60 o 
 -10   2   7       14.61        7.35      8.33 o 
  -9   2   7       28.81       34.28      6.33 o 
  -8   2   7      409.68      413.35     13.38 o 
  -7   2   7      169.42      178.69      8.56 o 
  -6   2   7      145.22      143.02      7.10 o 
  -5   2   7      117.68      111.99     14.73 o 
  -4   2   7      475.32      480.43     19.55 o 
  -3   2   7      137.32      133.47      4.89 o 
  -2   2   7      183.42      188.84      5.46 o 
  -1   2   7     1516.21     1503.49     37.20 o 
   0   2   7      162.64      152.69      5.90 o 
   1   2   7      180.50      182.39      9.23 o 
   2   2   7      554.10      550.92     16.77 o 
   3   2   7      204.02      223.95     11.16 o 
   4   2   7      112.33      106.81      9.05 o 
   5   2   7       21.25        2.91      6.24 o 
   6   2   7       33.74       27.16      7.82 o 
   7   2   7       37.24       46.79      9.34 o 
   8   2   7       10.29        5.73      8.41 o 
 -11   3   7       10.38       21.96     27.14 o 
 -10   3   7       10.31       10.77      8.83 o 
  -9   3   7       84.64       56.38     10.26 o 
  -8   3   7       81.95       71.63      6.92 o 
  -7   3   7       26.40       24.46      7.95 o 
  -6   3   7      125.49      129.28      6.50 o 
  -5   3   7      128.18      108.93     14.73 o 
  -4   3   7      121.76      117.72      6.57 o 
  -3   3   7      209.11      204.98      5.92 o 
  -2   3   7      184.25      177.52      9.79 o 
  -1   3   7       48.86       46.42      3.89 o 
   0   3   7      263.20      258.01      7.74 o 
   1   3   7      528.48      537.25     18.50 o 
   2   3   7      145.35      137.85      8.77 o 
   3   3   7      126.05      138.63      9.46 o 
   4   3   7      160.41      156.15     10.63 o 
   5   3   7       72.38       72.56      9.07 o 
   6   3   7       34.49       27.46     13.74 o 
   7   3   7       50.42       47.38      9.48 o 
   8   3   7        6.61        0.33      7.96 o 
 -11   4   7       22.64       35.12     11.28 o 
 -10   4   7        7.72       14.55     10.12 o 
  -9   4   7       48.08       46.47     13.65 o 
  -8   4   7       55.82       65.84     10.12 o 
  -7   4   7      129.75      131.08      7.17 o 
  -6   4   7      233.75      238.96     13.16 o 
  -5   4   7       48.75       43.00      7.17 o 
  -4   4   7       50.11       48.40      6.83 o 
  -3   4   7       88.68       92.68     10.20 o 
  -2   4   7       26.53       24.56      3.69 o 
  -1   4   7      355.80      378.68     14.74 o 
   0   4   7       42.36       31.87      5.19 o 
   1   4   7      101.18      106.98      7.60 o 
   2   4   7      416.91      393.55     17.34 o 
   3   4   7       81.69       73.76      7.71 o 
   4   4   7       92.28       92.09      8.87 o 
   5   4   7       42.26       38.42      7.93 o 
   6   4   7       61.99       69.88      9.47 o 
   7   4   7       26.99       30.45      8.66 o 
   8   4   7        8.24        7.17      8.48 o 
 -10   5   7       17.81       34.22     15.48 o 
  -9   5   7       26.00       27.78      9.48 o 
  -8   5   7       50.36       44.69      9.39 o 
  -7   5   7       48.77       38.05      8.45 o 
  -6   5   7      213.05      215.20     20.22 o 
  -5   5   7       92.22       93.14      8.89 o 
  -4   5   7       92.65      101.10      8.52 o 
  -3   5   7      444.35      429.76      9.87 o 
  -2   5   7       83.94       89.06      4.18 o 
  -1   5   7      116.74      119.87      5.37 o 
   0   5   7       44.82       45.12      5.78 o 
   1   5   7      144.03      159.46      8.90 o 
   2   5   7       94.38       91.02      7.82 o 
   3   5   7       53.71       52.79      7.35 o 
   4   5   7       48.47       53.69      7.62 o 
   5   5   7       37.88       49.21     10.16 o 
   6   5   7       34.48       25.98     11.74 o 
   7   5   7       11.50        4.22      7.15 o 
   8   5   7        9.46        9.26     14.13 o 
 -10   6   7        5.25       10.60      9.71 o 
  -9   6   7       18.10       29.81      9.46 o 
  -8   6   7       42.05       59.00     12.79 o 
  -7   6   7       27.20       31.00      9.24 o 
  -6   6   7      151.18      167.87     18.03 o 
  -5   6   7      160.61      147.92     10.70 o 
  -4   6   7      306.30      292.52     13.17 o 
  -3   6   7      120.65      118.45      4.77 o 
  -2   6   7       97.87       96.12      7.30 o 
  -1   6   7      124.35      123.71      7.97 o 
   0   6   7      147.94      139.78      8.36 o 
   1   6   7       61.83       66.32      6.84 o 
   2   6   7       82.79       84.08      7.80 o 
   3   6   7       82.72      110.99      9.01 o 
   4   6   7       83.04       78.24     11.00 o 
   5   6   7        5.33        5.37      6.06 o 
   6   6   7       17.32       21.98     21.79 o 
   7   6   7       15.00       14.72      7.71 o 
  -9   7   7       21.05       35.26     19.60 o 
  -8   7   7       15.15       27.18     15.83 o 
  -7   7   7       11.43       11.99      7.49 o 
  -6   7   7       38.49       39.09      8.18 o 
  -5   7   7      104.14       97.86     15.51 o 
  -4   7   7       21.80       17.14      9.93 o 
  -3   7   7      278.19      275.53     11.95 o 
  -2   7   7       73.83       65.55      6.67 o 
  -1   7   7       69.50       69.69      6.61 o 
   0   7   7        6.73        9.35      4.85 o 
   1   7   7       39.71       39.23      6.14 o 
   2   7   7       38.53       33.47      6.45 o 
   3   7   7       46.88       47.12      7.21 o 
   4   7   7       48.85       61.69      8.41 o 
   5   7   7       22.95        9.42      6.91 o 
   6   7   7       13.54       19.53     10.14 o 
   7   7   7       10.23        5.94      7.83 o 
  -9   8   7       12.10       24.61      9.47 o 
  -8   8   7       11.22       18.06     11.39 o 
  -7   8   7       11.41       15.61      7.77 o 
  -6   8   7       60.09       59.61      8.81 o 
  -5   8   7        9.09        0.09     11.54 o 
  -4   8   7       56.73       61.19      8.01 o 
  -3   8   7       72.55       75.70      7.57 o 
  -2   8   7        9.26        6.35      4.73 o 
  -1   8   7      242.79      235.17     19.30 o 
   0   8   7       27.98       24.81      5.51 o 
   1   8   7      109.29      104.70     16.15 o 
   2   8   7       12.70       21.50     12.25 o 
   3   8   7       20.14       25.93      6.43 o 
   4   8   7       27.25       13.42      6.63 o 
   5   8   7       16.53       12.62      7.13 o 
   6   8   7       31.89       37.40      8.88 o 
  -8   9   7       10.54       19.55     10.75 o 
  -7   9   7        7.87       17.99      8.00 o 
  -6   9   7       39.94       45.19      8.69 o 
  -5   9   7       28.01       45.79     13.40 o 
  -4   9   7       21.14       10.61      6.85 o 
  -3   9   7      126.17      123.14      9.15 o 
  -2   9   7       27.49       25.43      5.91 o 
  -1   9   7       16.79       25.02      5.60 o 
   0   9   7       12.61        6.53      4.93 o 
   1   9   7       51.80       59.02      7.11 o 
   2   9   7       23.09       14.34      5.99 o 
   3   9   7        7.17       -0.43      5.47 o 
   4   9   7        9.21        8.40      6.39 o 
   5   9   7        7.62        9.23     10.94 o 
  -7  10   7       28.50       34.45     10.79 o 
  -6  10   7       18.73       21.65     13.44 o 
  -5  10   7        4.18       11.89      6.67 o 
  -4  10   7       10.69       17.01      6.66 o 
  -3  10   7       12.02       14.22      6.65 o 
  -2  10   7       44.55       45.97      6.56 o 
  -1  10   7       53.78       48.50      6.74 o 
   0  10   7       11.55       12.21      5.97 o 
   1  10   7       12.33       17.30     12.81 o 
   2  10   7       13.38       11.67      5.92 o 
   3  10   7       16.82       14.29      8.29 o 
   4  10   7       11.36       13.64      6.87 o 
  -6  11   7       20.70       39.21      8.72 o 
  -5  11   7        6.48        5.86      6.93 o 
  -4  11   7       25.74       31.23     13.18 o 
  -3  11   7       11.51       17.69      9.20 o 
  -2  11   7        1.64       -4.89      4.89 o 
  -1  11   7        6.18        9.42      5.31 o 
   0  11   7        0.41        1.29      5.03 o 
   1  11   7       17.44       21.39      6.21 o 
   2  11   7        8.26       10.27      6.08 o 
   3  11   7        4.99        6.91      9.48 o 
  -4  12   7       15.07       18.35     12.19 o 
  -3  12   7        7.63       -1.29      6.24 o 
  -2  12   7        0.55      -13.15     17.03 o 
  -1  12   7       21.77       12.54      9.20 o 
   0  12   7        0.22       -4.86      7.97 o 
   1  12   7        8.69       13.84      9.26 o 
  -1 -12   8        5.91      -10.21     10.21 o 
   0 -12   8        0.78        4.18     10.72 o 
  -5 -11   8       19.64       16.21     10.68 o 
  -4 -11   8       39.27       31.27      8.79 o 
  -3 -11   8        4.77        3.14      6.59 o 
  -2 -11   8       21.39       12.40      6.85 o 
  -1 -11   8       11.08        2.91      5.12 o 
   0 -11   8       21.83       18.08      6.26 o 
   1 -11   8        1.32       -2.84      9.35 o 
   2 -11   8        0.51       -4.01      9.86 o 
  -7 -10   8       21.29       28.81      8.11 o 
  -6 -10   8        0.84       -2.97     16.71 o 
  -5 -10   8       17.01       21.28      7.09 o 
  -4 -10   8       50.33       35.86      8.05 o 
  -3 -10   8       15.21       11.50      7.32 o 
  -2 -10   8       12.75        6.15      4.93 o 
  -1 -10   8        7.97       10.61      5.23 o 
   0 -10   8       91.71      102.42      8.92 o 
   1 -10   8       12.16        4.35      5.41 o 
   2 -10   8        4.51       -7.49      8.79 o 
   3 -10   8        1.08       -0.78     10.08 o 
   4 -10   8        7.63        2.84     11.11 o 
  -8  -9   8        3.00        6.11     17.51 o 
  -7  -9   8        5.40       -3.30     12.81 o 
  -6  -9   8       12.92       13.58     11.03 o 
  -5  -9   8       37.32       37.34      8.27 o 
  -4  -9   8       57.91       53.70      7.70 o 
  -3  -9   8       52.49       55.88     18.78 o 
  -2  -9   8       52.27       56.53      6.61 o 
  -1  -9   8       31.86       33.95      6.81 o 
   0  -9   8       81.29       69.91      8.83 o 
   1  -9   8        7.08       -0.37      4.62 o 
   2  -9   8       13.31        1.77      8.05 o 
   3  -9   8       48.26       56.60     13.05 o 
   4  -9   8       11.28       11.03     10.29 o 
   5  -9   8       14.62       -1.85     10.47 o 
  -9  -8   8       21.82       -0.43     16.07 o 
  -8  -8   8        3.04        1.04      6.08 o 
  -7  -8   8       35.42       44.74     15.74 o 
  -6  -8   8       26.94       16.87      6.41 o 
  -5  -8   8       53.00       49.03      7.50 o 
  -4  -8   8      113.27       97.94      8.81 o 
  -3  -8   8      102.15      107.49     11.22 o 
  -2  -8   8       50.96       50.50      5.99 o 
  -1  -8   8       64.91       60.92      6.52 o 
   0  -8   8        5.89       -3.50      3.50 o 
   1  -8   8      107.51      111.69      6.48 o 
   2  -8   8        8.92        9.93      5.02 o 
   3  -8   8        5.51        5.67      5.66 o 
   4  -8   8       14.42       16.66      6.58 o 
   5  -8   8        3.56        5.08     10.12 o 
  -9  -7   8       12.94        1.29     14.43 o 
  -8  -7   8        2.35       -7.84     12.96 o 
  -7  -7   8       20.58       20.45      5.34 o 
  -6  -7   8       11.77       11.50     12.88 o 
  -5  -7   8       89.17       83.73      8.43 o 
  -4  -7   8      175.52      172.28     10.34 o 
  -3  -7   8      103.02       87.22     10.96 o 
  -2  -7   8       94.92       97.30      7.41 o 
  -1  -7   8       27.15       25.02      3.14 o 
   0  -7   8      118.17      118.25      6.04 o 
   1  -7   8       22.85       23.87      4.18 o 
   2  -7   8       64.86       74.45      5.87 o 
   3  -7   8       30.64       37.67      6.75 o 
   4  -7   8       35.17       33.52     13.05 o 
   5  -7   8       12.90        9.16      6.55 o 
   6  -7   8       11.96       11.37     10.64 o 
 -10  -6   8       14.20      -14.30     14.30 o 
  -9  -6   8        8.48      -12.75     12.75 o 
  -8  -6   8        8.76      -11.20     11.20 o 
  -7  -6   8       58.52       54.45     22.35 o 
  -6  -6   8       11.08        8.96      4.82 o 
  -5  -6   8       94.56       91.72      8.31 o 
  -4  -6   8      428.38      426.67     15.37 o 
  -3  -6   8      171.77      157.11      8.03 o 
  -2  -6   8      172.20      170.09      8.50 o 
  -1  -6   8       56.78       56.79      3.99 o 
   0  -6   8       23.41       21.67      3.50 o 
   1  -6   8       98.60       94.75      6.13 o 
   2  -6   8      105.06      110.43      6.65 o 
   3  -6   8       18.66       24.40      5.91 o 
   4  -6   8       39.50       43.00      8.46 o 
   5  -6   8       50.90       47.34      8.05 o 
   6  -6   8        0.84        5.47      9.86 o 
   7  -6   8        7.21       15.46     11.59 o 
  -9  -5   8       12.60       -6.16     11.84 o 
  -8  -5   8       12.93        4.13      6.93 o 
  -7  -5   8       71.34       93.64     12.93 o 
  -6  -5   8       92.67       93.57      7.43 o 
  -5  -5   8      136.16      137.83      7.68 o 
  -4  -5   8      474.88      447.18     12.44 o 
  -3  -5   8      161.19      175.74     11.36 o 
  -2  -5   8      266.70      265.36      9.05 o 
  -1  -5   8      140.01      148.42      5.64 o 
   0  -5   8        6.88        4.90      2.27 o 
   1  -5   8       69.54       73.57      4.10 o 
   2  -5   8      113.76      108.25      5.46 o 
   3  -5   8      115.71      113.57      8.91 o 
   4  -5   8       18.29        9.80     11.20 o 
   5  -5   8        7.41        4.33      7.26 o 
   6  -5   8       20.63       11.72     10.42 o 
   7  -5   8        3.71        0.56     10.77 o 
  -9  -4   8       25.91       28.44     12.56 o 
  -8  -4   8       26.23       21.36      6.45 o 
  -7  -4   8      112.32      123.78     14.80 o 
  -6  -4   8       57.76       68.91      6.74 o 
  -5  -4   8      154.83      177.84      6.88 o 
  -4  -4   8      590.32      619.74     14.76 o 
  -3  -4   8      244.94      260.56      7.67 o 
  -2  -4   8      137.77      137.75      5.20 o 
  -1  -4   8       85.19       89.35      4.59 o 
   0  -4   8       23.41       19.34      3.78 o 
   1  -4   8      358.41      363.01     10.39 o 
   2  -4   8       56.14       71.56      5.76 o 
   3  -4   8       93.34      100.15      8.60 o 
   4  -4   8       57.74       68.89      7.35 o 
   5  -4   8        5.63       -2.65      6.44 o 
   6  -4   8       13.39       33.68     11.93 o 
   7  -4   8        6.74        6.81     10.90 o 
 -11  -3   8        2.84       55.26     16.28 o 
 -10  -3   8        0.31       12.06     11.80 o 
  -9  -3   8       59.84       77.97     15.43 o 
  -8  -3   8       41.34       37.44      6.64 o 
  -7  -3   8      245.64      261.05     12.57 o 
  -6  -3   8      121.43      123.17      5.10 o 
  -5  -3   8      175.82      181.56      6.07 o 
  -4  -3   8      321.66      326.25      7.36 o 
  -3  -3   8       92.29       88.88      4.03 o 
  -2  -3   8      733.79      753.59     15.41 o 
  -1  -3   8      463.61      470.05     11.37 o 
   0  -3   8      374.89      379.91     10.24 o 
   1  -3   8      131.05      131.94      8.22 o 
   2  -3   8       72.31       78.73      6.47 o 
   3  -3   8      204.72      196.35     14.45 o 
   4  -3   8        7.89       -2.16      5.09 o 
   5  -3   8        5.61       -1.24      9.37 o 
   6  -3   8       20.15       28.61     12.73 o 
   7  -3   8        1.60       -0.47      9.30 o 
   8  -3   8        7.67       28.90     13.83 o 
 -11  -2   8        5.63       54.23     16.28 o 
 -10  -2   8       15.24       33.74     19.19 o 
  -9  -2   8       41.36       52.43     23.00 o 
  -8  -2   8      212.21      204.96     13.34 o 
  -7  -2   8       98.82      111.78      8.01 o 
  -6  -2   8      230.95      235.31      6.71 o 
  -5  -2   8       58.77       66.19      8.20 o 
  -4  -2   8      249.91      256.10      7.83 o 
  -3  -2   8      180.81      196.57      5.77 o 
  -2  -2   8      277.13      301.49     11.56 o 
  -1  -2   8      144.99      147.69      6.47 o 
   0  -2   8      466.27      437.79     11.20 o 
   1  -2   8      580.59      569.38     19.17 o 
   2  -2   8      190.36      184.55     10.23 o 
   3  -2   8       44.87       39.82      6.98 o 
   4  -2   8       16.28       11.75      7.39 o 
   5  -2   8      132.97      149.86     11.37 o 
   6  -2   8       12.37        9.08      6.92 o 
   7  -2   8        5.00       18.65     10.21 o 
   8  -2   8       11.73       28.60     11.67 o 
 -11  -1   8        0.85       27.78     14.95 o 
 -10  -1   8        4.97        4.94     10.10 o 
  -9  -1   8       37.33       35.49      8.08 o 
  -8  -1   8       20.92       23.31      6.06 o 
  -7  -1   8      357.67      354.99      8.55 o 
  -6  -1   8      111.20      115.58      6.80 o 
  -5  -1   8       67.39       65.33      5.08 o 
  -4  -1   8      168.04      174.73      5.85 o 
  -3  -1   8      239.00      243.67      8.01 o 
  -2  -1   8       93.17       85.65      6.82 o 
  -1  -1   8      977.49      937.56     21.88 o 
   0  -1   8      386.67      361.58      9.88 o 
   1  -1   8       71.98       69.35      5.18 o 
   2  -1   8      179.51      171.87     10.07 o 
   3  -1   8      370.59      353.50     14.21 o 
   4  -1   8       52.92       51.43      7.69 o 
   5  -1   8       27.97       20.95      7.14 o 
   6  -1   8       56.22       66.15      9.57 o 
   7  -1   8        8.46        5.08      9.30 o 
   8  -1   8        3.04        8.92     10.60 o 
 -11   0   8        1.07       13.83     14.95 o 
 -10   0   8        6.54        9.25     12.16 o 
  -9   0   8       80.95       84.53     10.81 o 
  -8   0   8       49.77       45.72      6.40 o 
  -7   0   8       99.56      110.44      7.66 o 
  -6   0   8       22.99       25.89      3.84 o 
  -5   0   8       70.81       63.62     11.54 o 
  -4   0   8       27.46       27.66      3.93 o 
  -3   0   8      143.65      134.93      6.86 o 
  -2   0   8      420.21      401.80     10.18 o 
  -1   0   8      900.64      881.93     21.80 o 
   0   0   8      291.23      289.13      8.71 o 
   1   0   8      361.10      368.59     10.33 o 
   2   0   8      131.80      157.28      9.61 o 
   3   0   8      153.19      154.76     10.16 o 
   4   0   8        6.39       -0.92      5.64 o 
   5   0   8       96.87       90.05     10.06 o 
   6   0   8        7.23       18.34      7.54 o 
   7   0   8       11.51       17.00      8.29 o 
   8   0   8        8.64       -1.30     17.40 o 
 -11   1   8        0.88        9.93     20.63 o 
 -10   1   8        4.95       -3.18      5.83 o 
  -9   1   8       38.35       42.21     11.11 o 
  -8   1   8       20.92        9.26      5.25 o 
  -7   1   8      359.33      346.70     11.67 o 
  -6   1   8      111.69      105.11     17.08 o 
  -5   1   8       66.06       67.01      8.05 o 
  -4   1   8      175.68      187.19      7.65 o 
  -3   1   8      238.75      240.91      7.90 o 
  -2   1   8       95.68      101.53      5.26 o 
  -1   1   8      968.62      946.14     21.60 o 
   0   1   8      383.71      369.81      9.75 o 
   1   1   8       72.94       64.12      4.95 o 
   2   1   8      180.16      164.98      9.94 o 
   3   1   8      373.21      344.19     14.34 o 
   4   1   8       53.03       39.21      7.33 o 
   5   1   8       29.06       38.57      7.78 o 
   6   1   8       55.72       64.02     13.70 o 
   7   1   8        8.14       15.50      8.07 o 
   8   1   8        3.11       -1.84      8.48 o 
 -11   2   8        5.73        2.41      9.71 o 
 -10   2   8       15.64       15.29     12.56 o 
  -9   2   8       41.50       45.42     10.42 o 
  -8   2   8      211.84      208.47     10.38 o 
  -7   2   8      103.06      113.12      7.80 o 
  -6   2   8      235.00      239.04      8.82 o 
  -5   2   8       61.87       75.15      8.10 o 
  -4   2   8      248.69      271.43     10.61 o 
  -3   2   8      176.52      185.22      5.99 o 
  -2   2   8      279.21      312.50     25.80 o 
  -1   2   8      144.22      137.32      5.97 o 
   0   2   8      468.51      444.81     10.82 o 
   1   2   8      587.96      545.20     18.91 o 
   2   2   8      190.37      193.15     10.71 o 
   3   2   8       45.05       43.06      6.84 o 
   4   2   8       16.73        6.53      6.08 o 
   5   2   8      133.64      133.92     11.47 o 
   6   2   8       12.25       11.49      9.86 o 
   7   2   8        5.14       16.57      9.80 o 
   8   2   8       11.55        7.16      8.71 o 
 -11   3   8        2.75       20.33     10.32 o 
 -10   3   8        0.34        1.58      8.80 o 
  -9   3   8       58.76       58.19     10.74 o 
  -8   3   8       41.44       41.73      6.17 o 
  -7   3   8      246.25      248.19      9.63 o 
  -6   3   8      120.81      102.03     10.00 o 
  -5   3   8      173.50      159.31     10.50 o 
  -4   3   8      326.86      297.17     13.03 o 
  -3   3   8       94.43       95.44      4.50 o 
  -2   3   8      730.65      752.05     13.93 o 
  -1   3   8      463.27      461.09     10.71 o 
   0   3   8      374.08      360.16     13.84 o 
   1   3   8      132.43      141.28      8.96 o 
   2   3   8       72.91       71.93      7.58 o 
   3   3   8      206.46      193.41     11.39 o 
   4   3   8        7.74        1.34      7.13 o 
   5   3   8        5.80       -1.09      5.78 o 
   6   3   8       20.27       27.55      8.33 o 
   7   3   8        1.67       -2.52      7.15 o 
   8   3   8        7.54        0.51      8.59 o 
 -11   4   8        6.97       13.08     10.33 o 
 -10   4   8       11.89       13.75      9.21 o 
  -9   4   8       25.76       49.30     13.87 o 
  -8   4   8       26.86       23.15      9.67 o 
  -7   4   8      113.80      127.15     11.47 o 
  -6   4   8       59.67       66.39      8.92 o 
  -5   4   8      157.06      148.85     17.47 o 
  -4   4   8      590.89      596.87     18.81 o 
  -3   4   8      242.14      243.98      7.67 o 
  -2   4   8      139.29      138.87      9.50 o 
  -1   4   8       84.98       82.94      4.62 o 
   0   4   8       23.99       20.83      5.27 o 
   1   4   8      357.37      340.10     13.55 o 
   2   4   8       55.27       56.35      7.26 o 
   3   4   8       92.86       88.18      8.77 o 
   4   4   8       57.40       58.14      8.18 o 
   5   4   8        6.26       -5.50      5.83 o 
   6   4   8       13.78       18.40      7.62 o 
   7   4   8        6.62        8.75      7.80 o 
 -10   5   8        5.52        6.63      8.90 o 
  -9   5   8       11.80        8.12      8.34 o 
  -8   5   8       12.76        6.19     13.31 o 
  -7   5   8       71.10       87.00     22.40 o 
  -6   5   8       90.76       79.17     11.97 o 
  -5   5   8      135.47      157.54     10.80 o 
  -4   5   8      479.77      448.07     22.31 o 
  -3   5   8      164.27      170.15      6.30 o 
  -2   5   8      264.64      271.68     12.53 o 
  -1   5   8      138.92      143.02      5.61 o 
   0   5   8        6.61        9.97      4.87 o 
   1   5   8       69.88       64.34      7.23 o 
   2   5   8      113.13      111.73      8.97 o 
   3   5   8      116.24      117.09     22.33 o 
   4   5   8       18.12       20.44      6.66 o 
   5   5   8        7.62       14.21      6.88 o 
   6   5   8       20.77       28.87      8.35 o 
   7   5   8        3.75       12.85      8.35 o 
 -10   6   8       13.74       16.09      9.99 o 
  -9   6   8        8.24       20.56      8.96 o 
  -8   6   8        8.74       17.60      9.22 o 
  -7   6   8       58.53       73.37      9.69 o 
  -6   6   8       12.06        9.33      8.87 o 
  -5   6   8       96.36      113.20      9.87 o 
  -4   6   8      430.23      436.03     10.78 o 
  -3   6   8      170.57      159.77      5.83 o 
  -2   6   8      174.19      171.78      9.89 o 
  -1   6   8       56.95       58.05      6.76 o 
   0   6   8       23.27       17.75      5.42 o 
   1   6   8      101.42       97.92      9.54 o 
   2   6   8      105.09       96.96      8.80 o 
   3   6   8       18.11       25.76      7.52 o 
   4   6   8       39.62       54.44      8.20 o 
   5   6   8       51.12       60.54     13.31 o 
   6   6   8        0.92        2.07      8.18 o 
   7   6   8        7.35        9.54      8.18 o 
  -9   7   8       12.51       14.13     22.68 o 
  -8   7   8        2.26       15.81      8.13 o 
  -7   7   8       20.82       28.38      8.27 o 
  -6   7   8       12.37        8.47      7.02 o 
  -5   7   8       88.35       96.79     12.62 o 
  -4   7   8      179.13      177.91     11.30 o 
  -3   7   8      103.18      109.93     12.28 o 
  -2   7   8       95.22       91.28      7.98 o 
  -1   7   8       27.93       22.17      5.81 o 
   0   7   8      119.00      113.31      8.53 o 
   1   7   8       23.20       28.28      6.11 o 
   2   7   8       65.50       64.10      7.81 o 
   3   7   8       28.49       25.84     15.25 o 
   4   7   8       35.37       33.23      7.73 o 
   5   7   8       13.11       -3.09      6.89 o 
   6   7   8       11.95        9.12      7.67 o 
  -9   8   8       21.99       37.25     16.11 o 
  -8   8   8        2.92        0.19      7.84 o 
  -7   8   8       35.38       43.34      9.24 o 
  -6   8   8       27.52       29.75      8.14 o 
  -5   8   8       52.82       58.00     11.35 o 
  -4   8   8      113.60      122.80     13.78 o 
  -3   8   8      100.73      107.52      8.86 o 
  -2   8   8       51.11       54.95      7.00 o 
  -1   8   8       65.10       67.12      7.28 o 
   0   8   8        5.78        6.72      5.12 o 
   1   8   8      107.53      120.36      9.25 o 
   2   8   8        8.76       10.38      5.97 o 
   3   8   8        5.85        8.43      6.09 o 
   4   8   8       14.17        9.01      6.70 o 
   5   8   8        3.48        9.05      6.92 o 
  -8   9   8        3.09       16.20     22.01 o 
  -7   9   8        5.15        5.07      7.37 o 
  -6   9   8       12.76       15.08      7.66 o 
  -5   9   8       36.91       39.67     14.13 o 
  -4   9   8       59.18       58.73      8.56 o 
  -3   9   8       52.52       41.59      7.26 o 
  -2   9   8       53.47       58.42      7.32 o 
  -1   9   8       32.03       25.95      6.07 o 
   0   9   8       81.67       89.67      8.19 o 
   1   9   8        6.96       -3.93      4.85 o 
   2   9   8       13.00        6.88      5.74 o 
   3   9   8       47.77       59.73      8.50 o 
   4   9   8       11.37       19.23      8.03 o 
   5   9   8       15.00        8.93      7.64 o 
  -7  10   8       21.07       32.78     12.49 o 
  -6  10   8        0.93       -1.50      7.08 o 
  -5  10   8       16.90       17.70     13.52 o 
  -4  10   8       50.68       50.35      8.50 o 
  -3  10   8       15.16       12.15      6.09 o 
  -2  10   8       12.66        9.98      5.76 o 
  -1  10   8        8.17        8.15      5.64 o 
   0  10   8       91.45       86.22      8.53 o 
   1  10   8       11.70       16.17      6.70 o 
   2  10   8        4.48        2.83      6.00 o 
   3  10   8        1.13       -3.67      5.86 o 
   4  10   8        7.58       11.73      7.17 o 
  -6  11   8        8.86       25.71     10.88 o 
  -5  11   8       19.99       25.61      8.22 o 
  -4  11   8       39.68       32.65     14.84 o 
  -3  11   8        4.73       -6.90      9.09 o 
  -2  11   8       21.38       15.89      6.56 o 
  -1  11   8       11.39       12.16      8.83 o 
   0  11   8       22.01       23.32      6.61 o 
   1  11   8        1.30       -6.65      9.02 o 
   2  11   8        0.58       -5.51      5.51 o 
  -3  12   8        6.79       -5.30     21.69 o 
  -2  12   8        6.91      -13.78     13.78 o 
  -1  12   8        5.95        0.82      7.71 o 
   0  12   8        0.73       -5.54      5.54 o 
  -5 -11   9       11.74       20.67      9.26 o 
  -4 -11   9        0.89        8.31      7.84 o 
  -3 -11   9       15.57        2.37      6.85 o 
  -2 -11   9        9.02        5.00      6.81 o 
  -1 -11   9        2.25       -8.68      8.68 o 
   0 -11   9        3.03        7.21      6.03 o 
   1 -11   9        9.24       25.15     12.10 o 
  -6 -10   9        5.99       -4.76     15.10 o 
  -5 -10   9       14.76        6.19     16.97 o 
  -4 -10   9        6.17       21.79      8.14 o 
  -3 -10   9       14.49       19.81      7.71 o 
  -2 -10   9       12.61        7.88      5.42 o 
  -1 -10   9       12.51       20.57      5.75 o 
   0 -10   9       13.48        9.60      5.74 o 
   1 -10   9        6.43        0.25      5.47 o 
   2 -10   9       24.05       12.45     10.68 o 
   3 -10   9       13.50        9.69     10.85 o 
  -8  -9   9       18.45        0.35      6.88 o 
  -7  -9   9        0.57       -5.59     13.91 o 
  -6  -9   9       13.75        5.40      6.16 o 
  -5  -9   9        2.21       -4.76      8.77 o 
  -4  -9   9       52.71       54.57      9.17 o 
  -3  -9   9       50.99       52.98      9.22 o 
  -2  -9   9       32.18       36.27      6.08 o 
  -1  -9   9       11.69        8.41      8.96 o 
   0  -9   9       19.95       10.49      5.26 o 
   1  -9   9       12.79       15.32      5.88 o 
   2  -9   9       34.09       34.33     11.76 o 
   3  -9   9        2.81        7.84     10.21 o 
   4  -9   9       11.02       -1.64     10.04 o 
  -8  -8   9        9.32        6.76     13.18 o 
  -7  -8   9        4.83       -0.43      7.32 o 
  -6  -8   9        4.50        7.12     13.78 o 
  -5  -8   9       32.77       38.59     11.72 o 
  -4  -8   9       21.34       27.74      7.54 o 
  -3  -8   9        2.18       -1.02      4.26 o 
  -2  -8   9        9.87        4.65      8.23 o 
  -1  -8   9      140.37      153.07      9.48 o 
   0  -8   9       19.74       18.76      5.45 o 
   1  -8   9       12.27        6.01      5.09 o 
   2  -8   9        8.85        8.98      5.36 o 
   3  -8   9       41.58       51.09      7.93 o 
   4  -8   9       12.54       26.16      8.87 o 
   5  -8   9       12.12        1.16     10.34 o 
  -9  -7   9        4.64       -8.05     14.00 o 
  -8  -7   9        4.62        2.35     13.14 o 
  -7  -7   9        7.61        1.82      7.95 o 
  -6  -7   9       17.88       15.52     11.18 o 
  -5  -7   9       33.41       25.75     11.16 o 
  -4  -7   9       18.14       10.85      6.50 o 
  -3  -7   9      282.47      285.32     10.94 o 
  -2  -7   9       39.57       35.96      8.77 o 
  -1  -7   9       20.59       21.11      3.29 o 
   0  -7   9      162.67      174.07      8.21 o 
   1  -7   9       30.77       41.09      9.91 o 
   2  -7   9       57.72       71.70      6.11 o 
   3  -7   9       34.49       38.42     13.03 o 
   4  -7   9       28.94       34.70      7.36 o 
   5  -7   9        2.45        6.59      9.73 o 
  -9  -6   9        3.96      -11.46     12.88 o 
  -8  -6   9       12.91      -12.28     12.28 o 
  -7  -6   9       39.10       34.31      7.40 o 
  -6  -6   9       68.72       51.07      7.80 o 
  -5  -6   9       87.53       90.79      8.62 o 
  -4  -6   9       72.63       79.21      9.95 o 
  -3  -6   9      107.87      118.17     12.84 o 
  -2  -6   9       64.56       56.49      6.02 o 
  -1  -6   9       68.79       68.73      8.06 o 
   0  -6   9      103.32      110.38      6.14 o 
   1  -6   9        5.18        2.82      3.41 o 
   2  -6   9       42.11       43.27      5.15 o 
   3  -6   9       13.74       17.52      5.91 o 
   4  -6   9       56.43       55.59     14.56 o 
   5  -6   9       18.04       16.83      7.05 o 
   6  -6   9       11.65        8.05     10.25 o 
  -9  -5   9        9.09      -12.15     12.15 o 
  -8  -5   9       18.73        4.73      9.28 o 
  -7  -5   9       26.49       12.53      6.95 o 
  -6  -5   9       48.22       55.88     14.51 o 
  -5  -5   9       10.18       14.37      4.96 o 
  -4  -5   9       42.18       56.09      6.88 o 
  -3  -5   9      176.76      164.82      6.93 o 
  -2  -5   9      163.81      164.55      6.68 o 
  -1  -5   9       79.87       80.39      4.75 o 
   0  -5   9      201.74      197.72      7.05 o 
   1  -5   9       66.19       63.35      6.98 o 
   2  -5   9       84.64       94.94      6.43 o 
   3  -5   9        5.23        0.79      5.17 o 
   4  -5   9       24.26       27.41      6.92 o 
   5  -5   9       25.78       27.73      7.43 o 
   6  -5   9       10.87        7.49      9.86 o 
  -9  -4   9        5.86        0.63     12.12 o 
  -8  -4   9       41.53       32.94      6.79 o 
  -7  -4   9       83.61       81.12      7.66 o 
  -6  -4   9        3.11        3.24      7.56 o 
  -5  -4   9      196.24      200.93      8.55 o 
  -4  -4   9       79.44       81.64      5.81 o 
  -3  -4   9      372.63      384.87      7.20 o 
  -2  -4   9      283.39      292.13      7.78 o 
  -1  -4   9      400.27      402.26     15.60 o 
   0  -4   9      283.57      273.04      9.28 o 
   1  -4   9       48.87       47.23      6.48 o 
   2  -4   9       54.88       57.01      5.67 o 
   3  -4   9       93.95       96.64      9.01 o 
   4  -4   9       46.12       40.75      9.56 o 
   5  -4   9       15.50       25.37      9.35 o 
   6  -4   9       18.55       20.72     11.84 o 
   7  -4   9        0.82        0.73     11.20 o 
 -10  -3   9       44.54       70.68     16.63 o 
  -9  -3   9        3.22       11.48      8.03 o 
  -8  -3   9       35.89       33.19      6.36 o 
  -7  -3   9      204.50      200.97      8.52 o 
  -6  -3   9       54.37       61.62      7.11 o 
  -5  -3   9      119.27      119.12      5.33 o 
  -4  -3   9       32.93       35.60      3.79 o 
  -3  -3   9      260.00      276.17      7.10 o 
  -2  -3   9      183.85      182.85      7.55 o 
  -1  -3   9      124.06      132.35      6.63 o 
   0  -3   9      343.23      349.63     10.48 o 
   1  -3   9      101.49       97.27      8.75 o 
   2  -3   9      166.45      165.09      8.10 o 
   3  -3   9       44.54       48.85      7.62 o 
   4  -3   9       52.17       50.20      8.14 o 
   5  -3   9       29.25       35.06      9.91 o 
   6  -3   9        9.67       10.42      9.56 o 
 -11  -2   9        8.62       25.93     15.51 o 
 -10  -2   9       10.73       38.23     11.65 o 
  -9  -2   9       27.84       40.67     10.75 o 
  -8  -2   9       58.05       67.68      7.62 o 
  -7  -2   9       75.77       81.37      6.33 o 
  -6  -2   9      224.07      213.71      8.57 o 
  -5  -2   9      104.87      113.84      5.35 o 
  -4  -2   9      107.37      103.74      4.88 o 
  -3  -2   9      211.53      225.82      6.60 o 
  -2  -2   9      475.63      485.92     24.30 o 
  -1  -2   9      390.90      361.13     10.39 o 
   0  -2   9      393.73      380.52     10.81 o 
   1  -2   9       77.57       78.39      5.90 o 
   2  -2   9      251.83      252.34      9.45 o 
   3  -2   9       55.35       61.64     14.64 o 
   4  -2   9      103.47       90.92      9.52 o 
   5  -2   9       11.89       12.13      6.66 o 
   6  -2   9        7.14        8.18      9.13 o 
   7  -2   9       15.70       28.08     11.24 o 
 -11  -1   9        5.85       27.61     15.38 o 
 -10  -1   9       28.08       38.41      9.22 o 
  -9  -1   9       15.30       17.41      6.04 o 
  -8  -1   9       26.62       38.85      6.22 o 
  -7  -1   9      218.24      212.97     10.14 o 
  -6  -1   9       39.84       44.52      5.20 o 
  -5  -1   9       93.90      101.82      7.43 o 
  -4  -1   9       14.94       17.50      3.04 o 
  -3  -1   9      350.65      360.19      8.44 o 
  -2  -1   9      370.80      414.09     11.04 o 
  -1  -1   9       90.22       84.43      5.55 o 
   0  -1   9      441.98      421.88     11.33 o 
   1  -1   9      168.96      157.08      7.45 o 
   2  -1   9      204.55      191.53     11.08 o 
   3  -1   9      115.09      119.05     31.57 o 
   4  -1   9      198.70      213.58     22.87 o 
   5  -1   9       16.91       15.37     10.08 o 
   6  -1   9       11.52       -2.33      7.24 o 
   7  -1   9        8.10        9.65      9.86 o 
 -11   0   9        2.51       10.55     15.42 o 
 -10   0   9        5.37        5.73      6.33 o 
  -9   0   9       23.04       29.97      6.29 o 
  -8   0   9       60.99       63.59      7.79 o 
  -7   0   9       23.15       19.04      5.38 o 
  -6   0   9       59.32       56.97      5.82 o 
  -5   0   9      322.77      334.69     10.60 o 
  -4   0   9        8.34        8.23      3.68 o 
  -3   0   9      216.74      217.07      8.16 o 
  -2   0   9      638.73      621.77     13.89 o 
  -1   0   9      450.13      453.38     11.54 o 
   0   0   9      454.72      478.62     12.07 o 
   1   0   9       51.72       36.81      4.63 o 
   2   0   9       76.39       91.98      8.61 o 
   3   0   9      227.02      203.14     13.55 o 
   4   0   9      181.62      187.95     12.38 o 
   5   0   9       20.06       25.74      7.67 o 
   6   0   9        7.48        8.27      7.42 o 
   7   0   9       29.42       24.03      9.54 o 
 -11   1   9        5.98       17.18     12.64 o 
 -10   1   9       26.59       25.06     10.83 o 
  -9   1   9       15.37        8.44      7.04 o 
  -8   1   9       26.78       19.91      5.65 o 
  -7   1   9      218.34      216.49      9.55 o 
  -6   1   9       42.11       53.08      8.61 o 
  -5   1   9       95.03       84.52      6.26 o 
  -4   1   9       14.42       11.96      4.37 o 
  -3   1   9      349.56      365.51      9.88 o 
  -2   1   9      370.85      418.00     10.87 o 
  -1   1   9       89.39       82.26      5.44 o 
   0   1   9      443.74      419.23     13.19 o 
   1   1   9      171.27      164.46      7.38 o 
   2   1   9      204.95      200.74     11.52 o 
   3   1   9      114.90      113.15      9.75 o 
   4   1   9      198.84      225.78     13.30 o 
   5   1   9       17.22       24.32      7.68 o 
   6   1   9       11.08        7.67     10.68 o 
   7   1   9        8.22       13.45     14.88 o 
 -11   2   9        8.25       10.64     23.47 o 
 -10   2   9       10.61        8.22     10.92 o 
  -9   2   9       27.78       40.36      9.62 o 
  -8   2   9       59.01       65.59      6.94 o 
  -7   2   9       75.56       75.47     13.44 o 
  -6   2   9      224.20      222.98     22.22 o 
  -5   2   9      106.24       93.58     10.44 o 
  -4   2   9      106.89       98.66      5.94 o 
  -3   2   9      215.70      219.74      6.74 o 
  -2   2   9      468.23      459.75     11.43 o 
  -1   2   9      385.64      348.21      9.82 o 
   0   2   9      391.28      380.75     10.39 o 
   1   2   9       77.68       75.41      7.76 o 
   2   2   9      251.86      238.48     19.34 o 
   3   2   9       56.41       62.07      8.30 o 
   4   2   9      104.54      117.14     10.63 o 
   5   2   9       11.05       17.36      7.39 o 
   6   2   9        7.22        3.56      7.13 o 
   7   2   9       15.92       19.63      9.03 o 
 -11   3   9       12.52       29.33     17.14 o 
 -10   3   9       44.12       53.17     11.27 o 
  -9   3   9        3.04        6.74     10.83 o 
  -8   3   9       36.34       33.95      8.92 o 
  -7   3   9      203.28      205.67     13.76 o 
  -6   3   9       55.39       70.25     16.19 o 
  -5   3   9      122.11      121.75     12.92 o 
  -4   3   9       33.22       38.87      4.50 o 
  -3   3   9      258.77      262.68      8.54 o 
  -2   3   9      181.81      174.11      6.95 o 
  -1   3   9      122.69      138.76      6.25 o 
   0   3   9      343.67      372.23     10.18 o 
   1   3   9      102.49      113.99      8.83 o 
   2   3   9      167.92      161.45     10.73 o 
   3   3   9       45.16       32.49      7.37 o 
   4   3   9       52.71       50.62      8.28 o 
   5   3   9       29.39       20.35      7.76 o 
   6   3   9        9.76        7.81      7.49 o 
   7   3   9        5.44        5.05      8.38 o 
 -10   4   9        8.27       15.35      9.54 o 
  -9   4   9        6.01        0.23      7.98 o 
  -8   4   9       40.73       39.75      9.59 o 
  -7   4   9       85.05       78.58     11.20 o 
  -6   4   9        3.15       15.98     13.61 o 
  -5   4   9      196.48      196.47     12.15 o 
  -4   4   9       79.77       74.64      7.83 o 
  -3   4   9      374.42      381.86     10.18 o 
  -2   4   9      281.63      290.90     10.13 o 
  -1   4   9      401.90      397.25     10.19 o 
   0   4   9      282.40      265.61     12.94 o 
   1   4   9       49.22       43.07      6.91 o 
   2   4   9       56.02       62.08      7.95 o 
   3   4   9       94.44       92.10     11.82 o 
   4   4   9       46.52       40.66      7.74 o 
   5   4   9       15.94       22.11      7.82 o 
   6   4   9       18.78       14.69      8.28 o 
   7   4   9        0.95        2.92      7.97 o 
 -10   5   9       33.64       49.27     11.42 o 
  -9   5   9        9.13       11.89      8.57 o 
  -8   5   9       18.81       24.27      9.80 o 
  -7   5   9       27.36       35.65      8.76 o 
  -6   5   9       49.89       53.11     15.03 o 
  -5   5   9        9.78        6.91      6.56 o 
  -4   5   9       42.66       55.09      4.83 o 
  -3   5   9      175.38      175.25      6.73 o 
  -2   5   9      162.18      166.91      6.34 o 
  -1   5   9       79.82       77.66      4.82 o 
   0   5   9      202.24      194.19     10.98 o 
   1   5   9       67.78       62.39      7.69 o 
   2   5   9       85.28       89.89      8.88 o 
   3   5   9        5.35        7.49      6.23 o 
   4   5   9       24.58       31.21      9.82 o 
   5   5   9       25.97       22.88      7.94 o 
   6   5   9       10.99        6.23      9.26 o 
 -10   6   9        6.18       12.13      9.64 o 
  -9   6   9        4.00       16.64      9.10 o 
  -8   6   9       12.68       18.04      8.32 o 
  -7   6   9       39.25       51.49      9.23 o 
  -6   6   9       68.91       64.87     15.63 o 
  -5   6   9       89.74      109.93      6.45 o 
  -4   6   9       72.53       83.74      6.00 o 
  -3   6   9      109.57      116.47      6.03 o 
  -2   6   9       63.11       66.75      6.51 o 
  -1   6   9       66.96       61.09      7.48 o 
   0   6   9      102.72      117.17      9.12 o 
   1   6   9        5.30        3.62      5.59 o 
   2   6   9       42.50       39.07      7.11 o 
   3   6   9       14.18       16.69      6.80 o 
   4   6   9       56.43       43.43      9.58 o 
   5   6   9       18.26       11.92      9.91 o 
   6   6   9       11.85       23.88      8.47 o 
  -9   7   9        4.46        6.30      8.67 o 
  -8   7   9        4.68        9.71      8.10 o 
  -7   7   9        7.32       15.50      7.82 o 
  -6   7   9       17.57       30.84     14.21 o 
  -5   7   9       34.19       24.19      7.71 o 
  -4   7   9       18.57       15.23     10.40 o 
  -3   7   9      280.71      293.89     13.49 o 
  -2   7   9       38.48       40.69      6.88 o 
  -1   7   9       20.25       18.09      5.91 o 
   0   7   9      162.96      179.50     29.22 o 
   1   7   9       31.28       33.65     11.50 o 
   2   7   9       56.72       53.97      7.99 o 
   3   7   9       34.90       30.07      7.52 o 
   4   7   9       29.41       21.37      7.66 o 
   5   7   9        2.44        1.88      6.88 o 
   6   7   9        7.38       12.63     10.68 o 
  -8   8   9        8.76        5.68      7.98 o 
  -7   8   9        4.79        2.60      7.60 o 
  -6   8   9        4.47        2.50     13.01 o 
  -5   8   9       32.95       37.59      9.78 o 
  -4   8   9       21.53       20.26      9.95 o 
  -3   8   9        2.30        0.88      7.86 o 
  -2   8   9        9.65        7.02      5.63 o 
  -1   8   9      140.71      137.10     10.05 o 
   0   8   9       19.33       23.92      6.58 o 
   1   8   9       12.12       13.17      6.10 o 
   2   8   9        7.94        4.25      5.97 o 
   3   8   9       42.04       44.12      8.20 o 
   4   8   9       12.77        7.41      7.43 o 
   5   8   9       12.35       15.45      7.86 o 
  -8   9   9       18.35       45.37     12.56 o 
  -7   9   9        0.54       10.54      8.29 o 
  -6   9   9       13.60        2.54     10.49 o 
  -5   9   9        2.23       -3.20      6.61 o 
  -4   9   9       52.21       41.43      8.12 o 
  -3   9   9       50.89       51.36      7.98 o 
  -2   9   9       33.04       36.84      7.12 o 
  -1   9   9       11.90        3.46      7.90 o 
   0   9   9       20.10       21.34     11.11 o 
   1   9   9       12.53       13.34      6.40 o 
   2   9   9       33.72       33.60      7.78 o 
   3   9   9        2.71        1.20      6.50 o 
   4   9   9       10.61        2.89      6.96 o 
  -7  10   9       12.55       14.94     10.12 o 
  -6  10   9        6.03        5.61     12.77 o 
  -5  10   9       14.93       20.81      9.78 o 
  -4  10   9        6.17        1.35      7.16 o 
  -3  10   9       14.37        6.62     13.01 o 
  -2  10   9       12.88       10.48      6.43 o 
  -1  10   9       13.18       23.77      6.55 o 
   0  10   9       13.38       10.31     11.48 o 
   1  10   9        6.38       10.26      6.37 o 
   2  10   9       23.57       21.44      7.77 o 
   3  10   9       13.47        6.28      7.88 o 
  -5  11   9       11.40       -0.43     14.00 o 
  -4  11   9        0.86      -12.12     22.72 o 
  -3  11   9       16.05       13.21      7.35 o 
  -2  11   9        9.13        5.31      6.41 o 
  -1  11   9        2.27       -5.60      5.60 o 
   0  11   9        3.05        1.63      6.19 o 
   1  11   9        9.23        4.94      9.82 o 
  -4 -11  10        3.56        8.92      8.01 o 
  -3 -11  10        4.95        5.56      7.49 o 
  -2 -11  10        0.60       -4.39      6.42 o 
  -1 -11  10       15.29        9.60      8.05 o 
   0 -11  10        1.61       -2.64      5.64 o 
  -6 -10  10       14.30       17.79      8.49 o 
  -5 -10  10       13.51        9.65      7.58 o 
  -4 -10  10        8.02       10.04      7.75 o 
  -3 -10  10       27.97       38.68      9.69 o 
  -2 -10  10        5.32        0.65      6.42 o 
  -1 -10  10        5.72       -1.40      5.38 o 
   0 -10  10        1.78       -2.28      5.43 o 
   1 -10  10       13.40        3.63      5.89 o 
   2 -10  10        9.83        9.48     10.60 o 
  -7  -9  10       13.73       11.47      7.50 o 
  -6  -9  10        3.43        4.05      6.89 o 
  -5  -9  10       13.32       17.62      7.88 o 
  -4  -9  10       47.19       59.14     10.51 o 
  -3  -9  10        7.85       15.59      7.62 o 
  -2  -9  10        7.94        3.80      4.94 o 
  -1  -9  10       20.54       21.85      5.93 o 
   0  -9  10        6.44        4.02      5.86 o 
   1  -9  10        3.25        9.42      5.93 o 
   2  -9  10        7.72        6.50     10.04 o 
   3  -9  10       11.14       -4.69      9.73 o 
  -8  -8  10       19.11       20.25     30.24 o 
  -7  -8  10       11.56       11.52      6.90 o 
  -6  -8  10        6.51       -7.43      7.43 o 
  -5  -8  10        6.24        0.78      5.77 o 
  -4  -8  10       19.76        9.43      6.50 o 
  -3  -8  10       28.22       16.32      7.58 o 
  -2  -8  10        7.91       10.75      4.93 o 
  -1  -8  10       16.91       23.69      5.71 o 
   0  -8  10       19.20       17.88      5.70 o 
   1  -8  10      101.25       97.15      8.91 o 
   2  -8  10       22.80       22.70     10.34 o 
   3  -8  10        1.73        2.84      9.52 o 
   4  -8  10       12.65       10.08     10.47 o 
  -9  -7  10        9.51        5.31     16.45 o 
  -8  -7  10       17.29       14.95      7.11 o 
  -7  -7  10       18.44        7.99      6.27 o 
  -6  -7  10       19.41        9.53      6.17 o 
  -5  -7  10       25.04       35.32      8.27 o 
  -4  -7  10       20.41        6.59      6.07 o 
  -3  -7  10       32.21       31.14      5.30 o 
  -2  -7  10       65.85       63.40      6.58 o 
  -1  -7  10       35.52       38.93      6.14 o 
   0  -7  10        9.67        9.69      5.04 o 
   1  -7  10       26.28       23.11      4.69 o 
   2  -7  10       17.76       17.03      4.72 o 
   3  -7  10       41.49       54.06      8.20 o 
   4  -7  10       30.50       35.16      9.41 o 
   5  -7  10        3.79       14.60     11.20 o 
  -9  -6  10       24.85        5.56     14.52 o 
  -8  -6  10       10.38        0.56     10.83 o 
  -7  -6  10       25.75       32.27      7.30 o 
  -6  -6  10       51.73       48.46      9.35 o 
  -5  -6  10       44.31       32.26      8.14 o 
  -4  -6  10       29.62       29.12      7.49 o 
  -3  -6  10       62.68       58.41      5.75 o 
  -2  -6  10      139.15      148.04      5.91 o 
  -1  -6  10        8.50       10.63      4.01 o 
   0  -6  10       27.80       26.61      4.31 o 
   1  -6  10       71.89       83.49      6.24 o 
   2  -6  10       18.32       24.41      4.82 o 
   3  -6  10        6.21        7.75      6.46 o 
   4  -6  10       15.83       15.13     10.90 o 
   5  -6  10        6.69       28.04     11.76 o 
  -9  -5  10        4.18      -11.89     11.89 o 
  -8  -5  10       44.49       44.66     15.51 o 
  -7  -5  10       30.03       11.34      6.30 o 
  -6  -5  10       67.51       78.86     19.86 o 
  -5  -5  10       72.78       90.80      8.50 o 
  -4  -5  10      262.20      261.61     15.29 o 
  -3  -5  10       38.18       30.40      7.64 o 
  -2  -5  10       86.75       90.00      6.18 o 
  -1  -5  10      105.14      105.91      8.88 o 
   0  -5  10        8.22       13.67      4.98 o 
   1  -5  10       36.89       42.52      6.59 o 
   2  -5  10       15.45       10.69      6.57 o 
   3  -5  10       19.64       25.46      6.46 o 
   4  -5  10       37.12       33.54      8.59 o 
   5  -5  10       16.00        5.77     10.51 o 
   6  -5  10        9.54        8.61     10.47 o 
  -8  -4  10       17.62       12.61      6.23 o 
  -7  -4  10       44.27       29.76     26.92 o 
  -6  -4  10      182.49      198.14     11.76 o 
  -5  -4  10       47.04       50.71      6.78 o 
  -4  -4  10      243.91      259.60      6.94 o 
  -3  -4  10      118.80      123.91      4.53 o 
  -2  -4  10       37.89       45.34      6.32 o 
  -1  -4  10       41.46       43.47      6.45 o 
   0  -4  10       45.37       48.47      5.37 o 
   1  -4  10      126.31      136.86      7.64 o 
   2  -4  10       11.90        9.12      6.64 o 
   3  -4  10       30.61       16.67      8.14 o 
   6  -4  10       10.05       17.96     11.54 o 
 -10  -3  10        2.91       21.71     14.56 o 
  -9  -3  10       11.28        8.79      7.59 o 
  -8  -3  10       76.40       81.89      9.45 o 
  -7  -3  10      138.61      149.84     11.50 o 
  -6  -3  10      105.09      112.28      7.63 o 
  -5  -3  10      167.78      178.25      6.33 o 
  -4  -3  10      253.12      249.74      7.20 o 
  -3  -3  10       78.88       83.81      4.73 o 
  -2  -3  10      105.70      116.13      6.68 o 
  -1  -3  10      146.21      139.06      8.19 o 
   0  -3  10       18.77       22.04      4.44 o 
   1  -3  10       19.78       16.48      4.59 o 
   2  -3  10       33.68       43.20      5.66 o 
   3  -3  10        9.62        1.30      6.10 o 
   4  -3  10       16.81        9.86      8.01 o 
   5  -3  10       24.80       26.58      9.86 o 
 -11  -2  10        5.12       15.16     15.16 o 
 -10  -2  10       15.69       60.26     16.97 o 
  -9  -2  10       50.71       64.77      9.49 o 
  -8  -2  10       66.11       66.58      7.37 o 
  -7  -2  10      103.90      106.21     10.81 o 
  -6  -2  10      342.20      342.73     10.82 o 
  -5  -2  10       95.10       98.00      6.26 o 
  -4  -2  10      135.98      146.86      5.89 o 
  -3  -2  10      171.17      168.67      9.07 o 
  -2  -2  10      296.09      294.92     13.32 o 
  -1  -2  10       76.88       66.82      5.66 o 
   0  -2  10       69.15       75.41      6.06 o 
   1  -2  10      184.64      183.63      8.48 o 
   2  -2  10       32.81       35.87      5.27 o 
   3  -2  10       41.95       44.58      7.83 o 
   4  -2  10       20.09       17.17      7.29 o 
   5  -2  10       10.81       26.18      8.07 o 
   6  -2  10       18.35       24.42     11.20 o 
   7  -2  10        3.64       19.77     11.37 o 
 -11  -1  10       13.19       38.33     16.97 o 
 -10  -1  10        7.52       13.04      7.98 o 
  -9  -1  10        4.54        4.47      7.54 o 
  -8  -1  10      109.83      112.55      8.51 o 
  -7  -1  10       59.00       65.56      9.48 o 
  -6  -1  10      279.82      310.56     14.97 o 
  -5  -1  10       62.16       62.82      4.77 o 
  -4  -1  10      109.28      108.85      5.36 o 
  -3  -1  10      103.49      112.43      5.36 o 
  -2  -1  10      157.18      151.27      9.81 o 
  -1  -1  10      207.99      194.66      8.10 o 
   0  -1  10      116.69      122.32      6.93 o 
   1  -1  10       23.34       22.45      4.53 o 
   2  -1  10       36.65       34.97     12.77 o 
   3  -1  10       59.15       68.52      8.79 o 
   4  -1  10        1.37       -6.11      6.93 o 
   5  -1  10       26.31       42.66      8.72 o 
   6  -1  10       41.23       42.47      9.38 o 
   7  -1  10        4.18       18.91     11.63 o 
 -11   0  10        6.83       25.41     16.93 o 
 -10   0  10       10.49       13.41      6.49 o 
  -9   0  10       59.77       57.73     13.11 o 
  -8   0  10       45.46       46.83     10.30 o 
  -7   0  10       91.22       78.18      9.84 o 
  -6   0  10      232.84      233.87     13.39 o 
  -5   0  10       82.01       77.24      6.21 o 
  -4   0  10       99.63       98.15      6.12 o 
  -3   0  10      204.65      202.01      6.80 o 
  -2   0  10      115.04      110.28      6.43 o 
  -1   0  10       87.73       92.57      6.02 o 
   0   0  10        4.44        5.99      3.62 o 
   1   0  10      157.32      139.57      7.40 o 
   2   0  10      112.75      121.15     10.12 o 
   3   0  10      121.92      139.02     10.91 o 
   4   0  10        4.58       15.57     10.23 o 
   5   0  10        5.56        1.68      6.91 o 
   6   0  10       38.31       35.23     12.10 o 
   7   0  10        3.21        3.60      8.85 o 
 -11   1  10       13.68       24.61     10.62 o 
 -10   1  10        7.40        3.08      8.96 o 
  -9   1  10        4.79        0.98      5.66 o 
  -8   1  10      108.25      128.62     18.80 o 
  -7   1  10       57.59       68.38     12.45 o 
  -6   1  10      279.89      306.15     25.50 o 
  -5   1  10       62.77       64.89      6.02 o 
  -4   1  10      111.59      105.46      6.50 o 
  -3   1  10      103.49      110.38      5.35 o 
  -2   1  10      156.67      157.02     10.07 o 
  -1   1  10      204.65      190.73      7.89 o 
   0   1  10      116.80      115.21      6.57 o 
   1   1  10       23.34       18.16      4.32 o 
   2   1  10       36.54       30.69      7.09 o 
   3   1  10       60.45       68.04      9.02 o 
   4   1  10        1.52        9.15      6.75 o 
   5   1  10       26.23       33.73      8.74 o 
   6   1  10       41.42       65.78     10.75 o 
   7   1  10        4.04       13.02     10.04 o 
 -11   2  10        4.84       14.38     12.77 o 
 -10   2  10       15.99       20.32     12.32 o 
  -9   2  10       50.39       70.11     30.32 o 
  -8   2  10       65.74       63.93     10.30 o 
  -7   2  10      104.55      111.15     19.21 o 
  -6   2  10      342.79      289.14     26.02 o 
  -5   2  10       96.20      104.45      6.73 o 
  -4   2  10      135.89      134.79      7.00 o 
  -3   2  10      172.12      169.39     11.04 o 
  -2   2  10      296.79      275.30      9.15 o 
  -1   2  10       76.47       81.66      5.55 o 
   0   2  10       68.88       73.14      5.52 o 
   1   2  10      186.61      193.93     11.80 o 
   2   2  10       32.00       26.36      6.97 o 
   3   2  10       42.44       35.36      7.78 o 
   4   2  10       20.42       17.49      9.13 o 
   5   2  10       10.78       12.72      7.87 o 
   6   2  10       18.56       43.13      9.85 o 
   7   2  10        3.67        1.19      8.28 o 
 -10   3  10        2.79       19.13     29.40 o 
  -9   3  10       11.04        8.08      8.69 o 
  -8   3  10       77.90       64.83     10.63 o 
  -7   3  10      138.74      159.11     12.80 o 
  -6   3  10      105.82      121.38     18.26 o 
  -5   3  10      167.92      171.61      8.12 o 
  -4   3  10      256.46      250.77      9.11 o 
  -3   3  10       80.12       84.32      6.02 o 
  -2   3  10      104.90      111.20      6.18 o 
  -1   3  10      144.03      148.81      6.87 o 
   0   3  10       18.78       17.36      3.96 o 
   1   3  10       19.70       18.36     10.53 o 
   2   3  10       34.51       42.13     10.16 o 
   3   3  10        9.40        7.61      6.36 o 
   4   3  10       16.86       21.27     10.32 o 
   5   3  10       24.73       31.65      8.94 o 
   6   3  10       12.75        3.61      7.89 o 
 -10   4  10        7.78       10.94     10.06 o 
  -9   4  10       49.58       51.98     10.83 o 
  -8   4  10       18.49       25.36     11.72 o 
  -7   4  10       44.94       47.41      9.03 o 
  -6   4  10      181.23      188.93     13.02 o 
  -5   4  10       48.22       37.80      6.17 o 
  -4   4  10      243.86      230.67      8.81 o 
  -3   4  10      117.49      114.19      6.26 o 
  -2   4  10       39.04       46.15      4.61 o 
  -1   4  10       41.06       46.36      4.61 o 
   0   4  10       45.41       47.66      7.84 o 
   1   4  10      128.19      128.01     10.17 o 
   2   4  10       11.88        8.37      8.87 o 
   3   4  10       30.54       34.46      7.56 o 
   4   4  10       43.77       37.22      8.61 o 
   5   4  10        8.16        6.27      7.23 o 
   6   4  10       10.05        5.65      8.11 o 
 -10   5  10       10.98       22.09     17.34 o 
  -9   5  10        4.02       12.61      8.94 o 
  -8   5  10       44.43       41.22      9.92 o 
  -7   5  10       30.21       21.61      8.57 o 
  -6   5  10       66.85       76.58      9.94 o 
  -5   5  10       73.52       67.87      5.79 o 
  -4   5  10      266.17      257.87     10.66 o 
  -3   5  10       38.36       37.31      4.32 o 
  -2   5  10       86.90       84.81      5.30 o 
  -1   5  10      102.48      111.56      5.99 o 
   0   5  10        8.23        6.53      5.91 o 
   1   5  10       36.68       30.75      7.23 o 
   2   5  10       15.46        8.99      6.49 o 
   3   5  10       19.63       27.25      7.48 o 
   4   5  10       37.41       39.15      8.44 o 
   5   5  10       15.97       13.66      7.86 o 
   6   5  10        9.59       18.00      8.66 o 
  -9   6  10       25.43       43.70     10.82 o 
  -8   6  10       10.67       16.76      8.69 o 
  -7   6  10       25.93       30.96      8.99 o 
  -6   6  10       51.05       73.10      9.90 o 
  -5   6  10       45.14       46.19      5.16 o 
  -4   6  10       29.91       26.94      4.06 o 
  -3   6  10       63.85       76.03      8.60 o 
  -2   6  10      139.59      136.90     10.30 o 
  -1   6  10        8.26        2.31      5.67 o 
   0   6  10       27.82       30.90     11.74 o 
   1   6  10       70.97       69.86     11.35 o 
   2   6  10       18.13       21.38      7.11 o 
   3   6  10        6.19       10.86      6.62 o 
   4   6  10       15.72       19.98     12.96 o 
   5   6  10        6.65        0.77      9.02 o 
  -9   7  10        9.25       14.50      9.36 o 
  -8   7  10       17.85       19.78      8.95 o 
  -7   7  10       17.93       19.57      8.12 o 
  -6   7  10       19.83        7.54     14.26 o 
  -5   7  10       24.49       10.30      7.32 o 
  -4   7  10       21.59       17.75      7.09 o 
  -3   7  10       32.76       30.04      7.23 o 
  -2   7  10       65.22       66.31      8.31 o 
  -1   7  10       34.61       44.16      7.35 o 
   0   7  10        9.64        8.84      5.95 o 
   1   7  10       26.00       33.57      7.40 o 
   2   7  10       18.02       15.71     10.04 o 
   3   7  10       41.68       32.81      8.31 o 
   4   7  10       30.32       38.05      8.77 o 
   5   7  10        3.85       -6.99      6.99 o 
  -8   8  10       19.12       18.83     14.43 o 
  -7   8  10       11.37       20.27      8.39 o 
  -6   8  10        7.08        9.43     14.30 o 
  -5   8  10        6.26        6.85      7.11 o 
  -4   8  10       19.21       16.76      7.44 o 
  -3   8  10       29.40       29.54      7.28 o 
  -2   8  10        8.17        3.90      8.40 o 
  -1   8  10       17.18       19.34      6.59 o 
   0   8  10       19.26       31.09      7.15 o 
   1   8  10      101.88      115.40     10.27 o 
   2   8  10       22.56       30.96      7.93 o 
   3   8  10        1.81       -0.80      6.50 o 
   4   8  10       12.66       10.24     13.31 o 
  -7   9  10       13.63       19.89      9.11 o 
  -6   9  10        3.31       25.80     15.16 o 
  -5   9  10       13.49        7.32     10.77 o 
  -4   9  10       46.82       44.36     14.58 o 
  -3   9  10        7.50        4.46      6.52 o 
  -2   9  10        8.16       -2.46     12.77 o 
  -1   9  10       20.94       20.85      6.75 o 
   0   9  10        6.41       -1.95      9.84 o 
   1   9  10        3.18       -0.30      6.21 o 
   2   9  10        7.94        3.79      6.72 o 
   3   9  10       11.42        6.20      7.52 o 
  -6  10  10       13.83       20.89     15.59 o 
  -5  10  10       13.51       16.52      8.14 o 
  -4  10  10        8.04        0.75      7.13 o 
  -3  10  10       28.38       38.44      8.29 o 
  -2  10  10        5.43        0.85      9.07 o 
  -1  10  10        5.74        7.70      6.51 o 
   0  10  10        1.78        1.57      6.28 o 
   1  10  10       13.90       11.60      7.19 o 
   2  10  10        9.88        4.86      7.24 o 
  -4  11  10        3.42        0.09      7.31 o 
  -3  11  10        4.88        5.29      7.20 o 
  -2  11  10        0.53        3.16     12.06 o 
  -1  11  10       15.29       15.36      7.06 o 
   0  11  10        1.62       -2.88      6.47 o 
  -5 -10  11       10.41       15.12      9.09 o 
  -4 -10  11       14.40        9.00      7.80 o 
  -3 -10  11        1.85        1.77      7.02 o 
  -2 -10  11       21.70       30.32      8.92 o 
  -1 -10  11       12.17        1.98      7.45 o 
   0 -10  11        6.50        6.31      6.05 o 
   1 -10  11        3.75       -4.02      5.83 o 
  -7  -9  11        4.70        1.77      7.62 o 
  -6  -9  11        1.52       -2.33      6.72 o 
  -5  -9  11       16.64        6.55      6.93 o 
  -4  -9  11        7.59       -2.20      6.76 o 
  -3  -9  11       30.74       30.45      8.87 o 
  -2  -9  11       42.54       50.87     10.08 o 
  -1  -9  11        3.12        5.18      5.33 o 
   0  -9  11       11.39        9.00      5.75 o 
   1  -9  11       19.57       18.69      6.61 o 
   2  -9  11        3.04        6.81     10.64 o 
  -8  -8  11       10.21        7.84     12.06 o 
  -7  -8  11       14.34       13.40      8.05 o 
  -6  -8  11       13.45        4.44      6.63 o 
  -5  -8  11       20.68       21.75      8.27 o 
  -4  -8  11       41.91       21.62      8.57 o 
  -3  -8  11        5.20       -2.80      6.33 o 
  -2  -8  11        8.58        9.59      4.89 o 
  -1  -8  11       69.11       75.16      7.90 o 
   0  -8  11       29.72       47.14     10.10 o 
   1  -8  11        3.07        3.56      5.36 o 
   2  -8  11        3.82       -0.13      9.00 o 
   3  -8  11       33.34       43.67     12.92 o 
  -8  -7  11        2.81       -8.59     16.82 o 
  -7  -7  11        6.49        9.65      7.41 o 
  -6  -7  11        4.98       11.37      7.19 o 
  -5  -7  11       45.84       56.77      9.82 o 
  -4  -7  11       33.26       43.67      8.74 o 
  -3  -7  11       18.52       22.91      7.71 o 
  -2  -7  11       42.59       48.04      6.27 o 
  -1  -7  11       15.09       18.11      5.22 o 
   0  -7  11       87.02       99.50      8.73 o 
   1  -7  11       39.46       31.80      6.95 o 
   2  -7  11       30.44       31.14     10.90 o 
   3  -7  11       13.57        7.31     11.89 o 
   4  -7  11        0.87        5.38     10.21 o 
  -9  -6  11       12.80        6.86     16.26 o 
  -8  -6  11        1.37        6.50      7.41 o 
  -7  -6  11       20.18       24.21      8.66 o 
  -6  -6  11       33.37       44.23      9.35 o 
  -5  -6  11       37.59       47.81      9.35 o 
  -4  -6  11      126.75      131.37     12.62 o 
  -3  -6  11       26.35       22.16      9.28 o 
  -2  -6  11       57.37       55.01      6.38 o 
  -1  -6  11       42.90       38.65      4.64 o 
   0  -6  11      125.71      141.22      7.41 o 
   1  -6  11       11.04       10.30      4.21 o 
   2  -6  11        5.89        0.17      4.12 o 
   3  -6  11       71.09       81.03      9.09 o 
   4  -6  11        2.10       -4.91      8.87 o 
   5  -6  11        4.20       -7.58      9.65 o 
  -8  -5  11       14.70       10.81      7.45 o 
  -7  -5  11       17.28       37.86      9.00 o 
  -6  -5  11       35.11       34.93      8.57 o 
  -5  -5  11       67.68       64.18     10.08 o 
  -4  -5  11       30.11       33.43      9.45 o 
  -3  -5  11       70.63       76.32      6.51 o 
  -2  -5  11      127.09      134.43     16.88 o 
  -1  -5  11       28.94       21.76      5.38 o 
   0  -5  11       77.55       73.28      7.68 o 
   1  -5  11       46.93       57.34      7.42 o 
   2  -5  11       24.83       23.67      6.35 o 
   3  -5  11       10.93        4.49      6.04 o 
   4  -5  11        6.11        8.99      6.78 o 
   5  -5  11       10.27       24.94     11.76 o 
  -8  -4  11       21.73       42.93     17.44 o 
  -7  -4  11       39.04       46.00      9.52 o 
  -6  -4  11      147.09      150.37     37.43 o 
  -5  -4  11       86.92      103.09      9.26 o 
  -4  -4  11       88.58       89.88     16.26 o 
  -3  -4  11      111.20      110.53      4.74 o 
  -2  -4  11       34.96       30.56      5.33 o 
  -1  -4  11       78.95       72.25      6.24 o 
   0  -4  11       66.42       61.26     12.29 o 
   1  -4  11        2.84        0.71      4.28 o 
   2  -4  11        6.01        6.87      4.87 o 
   6  -4  11        8.28        3.70     11.20 o 
 -10  -3  11       20.36       49.96     16.32 o 
  -9  -3  11       17.84       23.02      8.57 o 
  -8  -3  11       35.40       49.83     15.51 o 
  -7  -3  11       34.83       32.46      7.50 o 
  -6  -3  11       48.20       49.61      9.26 o 
  -5  -3  11      115.29      129.09      7.93 o 
  -4  -3  11      105.45      108.73      6.77 o 
  -3  -3  11      129.60      135.69      5.92 o 
  -2  -3  11      227.26      216.31      9.08 o 
  -1  -3  11       16.12       14.24      4.94 o 
   0  -3  11       43.16       33.06      5.19 o 
   1  -3  11       37.50       49.23      8.44 o 
   2  -3  11       12.71       10.88      4.68 o 
   3  -3  11       38.14       39.89      8.02 o 
   4  -3  11        1.12        8.10      8.36 o 
 -10  -2  11        7.50       51.56     17.14 o 
  -9  -2  11       11.71       15.89      8.10 o 
  -8  -2  11       21.29       20.89      8.30 o 
  -7  -2  11       30.73       35.80      8.56 o 
  -6  -2  11      138.81      146.31      6.77 o 
  -5  -2  11      287.62      306.98     10.13 o 
  -4  -2  11      191.20      186.82      8.73 o 
  -3  -2  11       54.61       56.63      4.52 o 
  -2  -2  11      147.94      134.84     12.60 o 
  -1  -2  11      157.40      165.57     13.55 o 
   0  -2  11      135.47      148.48     13.52 o 
   1  -2  11       20.25       16.53      4.73 o 
   2  -2  11       26.23       27.48      7.35 o 
   3  -2  11       44.55       45.15      8.32 o 
   4  -2  11        6.67        2.87      6.64 o 
   5  -2  11       12.49       18.31      9.78 o 
   6  -2  11        3.35        4.74     10.12 o 
 -11  -1  11        5.77       34.24     16.93 o 
 -10  -1  11       13.63       17.74     10.83 o 
  -9  -1  11       20.27       25.68     10.79 o 
  -8  -1  11       30.54       26.96      8.44 o 
  -7  -1  11       92.03       92.61     10.74 o 
  -6  -1  11       94.49       94.22      5.85 o 
  -5  -1  11      154.72      148.75      8.09 o 
  -4  -1  11      105.02       89.54      6.24 o 
  -3  -1  11      279.77      280.26      9.84 o 
  -2  -1  11      331.37      326.97     10.67 o 
  -1  -1  11       29.53       26.18      4.71 o 
   0  -1  11       25.19       23.87      4.71 o 
   1  -1  11      135.34      141.96      7.98 o 
   2  -1  11       50.92       55.47      8.30 o 
   3  -1  11       47.45       44.10      8.26 o 
   4  -1  11       13.26       12.46      7.31 o 
   5  -1  11       43.97       38.05     11.35 o 
   6  -1  11        6.77       17.75     11.28 o 
 -11   0  11        9.29       33.77     18.39 o 
 -10   0  11       13.25        5.11      9.09 o 
  -9   0  11        9.44       22.54      8.93 o 
  -8   0  11        0.52        1.30      7.52 o 
  -7   0  11      162.11      177.24     14.26 o 
  -6   0  11       25.24       19.41     10.94 o 
  -5   0  11      232.73      235.21      9.75 o 
  -4   0  11       76.74       68.47      6.04 o 
  -3   0  11       91.19       81.46      6.19 o 
  -2   0  11       48.63       61.47      6.85 o 
  -1   0  11      116.38      106.74      6.75 o 
   0   0  11      208.91      174.54     11.69 o 
   1   0  11      112.76      119.43      7.79 o 
   2   0  11       27.26       32.41      8.87 o 
   3   0  11       21.82       24.89      7.52 o 
   4   0  11        1.88       -2.14      8.27 o 
   5   0  11       28.87       18.58      8.46 o 
   6   0  11        1.29       -6.77      7.76 o 
 -11   1  11        5.78        6.95     15.44 o 
 -10   1  11       13.28       15.77     12.60 o 
  -9   1  11       20.42        8.67      8.36 o 
  -8   1  11       30.62       29.96      9.05 o 
  -7   1  11       92.19       98.66     17.03 o 
  -6   1  11       93.35      107.64      9.44 o 
  -5   1  11      153.73      153.55      8.18 o 
  -4   1  11      106.37       86.60      6.44 o 
  -3   1  11      278.71      284.31      9.92 o 
  -2   1  11      328.34      304.25     12.55 o 
  -1   1  11       29.47       29.24      4.67 o 
   0   1  11       25.04       21.76      4.45 o 
   1   1  11      133.40      144.32      7.87 o 
   2   1  11       50.77       34.79      7.84 o 
   3   1  11       47.70       35.32      8.19 o 
   4   1  11       13.01        0.43     11.89 o 
   5   1  11       43.79       44.51      9.70 o 
   6   1  11        6.80       10.68     13.93 o 
 -10   2  11        7.69       14.30      9.80 o 
  -9   2  11       11.51       13.30     10.51 o 
  -8   2  11       21.44       19.26      8.61 o 
  -7   2  11       30.02       33.25      8.59 o 
  -6   2  11      137.77      129.49      8.23 o 
  -5   2  11      288.66      277.95     10.57 o 
  -4   2  11      191.92      188.62      8.43 o 
  -3   2  11       55.23       49.82      5.27 o 
  -2   2  11      148.19      123.37     15.54 o 
  -1   2  11      157.08      153.42      7.53 o 
   0   2  11      134.82      143.64      8.42 o 
   1   2  11       19.96       29.64     28.41 o 
   2   2  11       26.14       16.91      7.11 o 
   3   2  11       44.18       41.57     18.05 o 
   4   2  11        6.79        2.57      7.09 o 
   5   2  11       12.49       20.50      8.70 o 
   6   2  11        3.17        0.34      8.63 o 
 -10   3  11       19.73       29.02     16.28 o 
  -9   3  11       17.50       -3.44      8.32 o 
  -8   3  11       34.71       30.29     14.13 o 
  -7   3  11       34.96       33.35      8.87 o 
  -6   3  11       48.59       51.67      6.03 o 
  -5   3  11      116.50      115.31      7.42 o 
  -4   3  11      104.97       91.58      6.96 o 
  -3   3  11      128.58      117.75      6.77 o 
  -2   3  11      224.85      218.45      8.61 o 
  -1   3  11       16.18       21.54      9.07 o 
   0   3  11       43.45       37.58      5.00 o 
   1   3  11       36.45       39.11      7.66 o 
   2   3  11       11.95       17.77      6.83 o 
   3   3  11       38.59       29.30      7.71 o 
   4   3  11        1.09       -4.04      6.74 o 
   5   3  11       10.82       13.99      8.26 o 
   6   3  11        4.20       14.90      9.24 o 
 -10   4  11        6.44       11.31     21.86 o 
  -9   4  11       42.98       65.79     11.75 o 
  -8   4  11       21.92       20.68      8.99 o 
  -7   4  11       38.39       26.60      8.76 o 
  -6   4  11      148.83      142.54      8.36 o 
  -5   4  11       87.54       84.63      6.60 o 
  -4   4  11       88.86       84.12      6.23 o 
  -3   4  11      112.33      121.71     10.48 o 
  -2   4  11       34.39       34.31      6.39 o 
  -1   4  11       77.58       91.62      6.36 o 
   0   4  11       66.03       59.08      8.32 o 
   1   4  11        2.88        1.02      5.97 o 
   2   4  11        5.88        3.57      6.31 o 
   3   4  11       17.81       21.74      7.62 o 
   4   4  11       13.25        9.06      7.26 o 
   5   4  11       17.33       18.76      8.61 o 
   6   4  11        7.98       -1.13      8.28 o 
 -10   5  11        5.90        3.52      9.75 o 
  -9   5  11       12.64        7.75      9.03 o 
  -8   5  11       14.51       18.22      8.79 o 
  -7   5  11       17.74       14.34     15.38 o 
  -6   5  11       35.34       36.30      5.45 o 
  -5   5  11       68.54       66.22      6.25 o 
  -4   5  11       29.31       23.99      4.44 o 
  -3   5  11       70.18       68.92      5.45 o 
  -2   5  11      126.93      134.36      6.77 o 
  -1   5  11       29.04       14.58      3.99 o 
   0   5  11       77.94       70.28      8.71 o 
   1   5  11       46.37       34.66      7.43 o 
   2   5  11       24.41       29.26      7.44 o 
   3   5  11       10.92        5.41      6.56 o 
   4   5  11        6.17        4.98      7.40 o 
   5   5  11       10.19       10.88      8.51 o 
  -9   6  11       13.13        8.31     27.37 o 
  -8   6  11        1.33        4.25      8.13 o 
  -7   6  11       20.27       28.57      8.88 o 
  -6   6  11       33.72       45.79     20.48 o 
  -5   6  11       37.54       45.65      8.91 o 
  -4   6  11      124.90      140.29     11.44 o 
  -3   6  11       26.94       27.38     10.38 o 
  -2   6  11       56.95       52.07      8.38 o 
  -1   6  11       43.60       39.22      7.69 o 
   0   6  11      125.79      123.22     10.76 o 
   1   6  11       11.07        5.80      6.57 o 
   2   6  11        5.79       13.24      7.01 o 
   3   6  11       71.22       88.09     10.65 o 
   4   6  11        2.14       -4.02      7.23 o 
   5   6  11        4.25        4.69      7.91 o 
  -9   7  11        5.52       16.10     17.77 o 
  -8   7  11        2.99       -5.86      8.09 o 
  -7   7  11        6.29        3.19      7.75 o 
  -6   7  11        4.81       -0.06      7.59 o 
  -5   7  11       45.44       50.33     13.29 o 
  -4   7  11       33.01       30.44      7.91 o 
  -3   7  11       19.88       19.13      7.12 o 
  -2   7  11       44.23       39.24      7.92 o 
  -1   7  11       15.24        8.71      6.56 o 
   0   7  11       87.26       83.99      9.51 o 
   1   7  11       38.22       60.57      9.04 o 
   2   7  11       29.82       24.58     12.21 o 
   3   7  11       13.66       17.04      9.15 o 
   4   7  11        0.86       14.47     12.53 o 
  -8   8  11       10.15       23.40      9.42 o 
  -7   8  11       14.76       15.72     13.61 o 
  -6   8  11       13.14       14.47      8.17 o 
  -5   8  11       20.72        9.19      7.76 o 
  -4   8  11       41.67       39.53     17.03 o 
  -3   8  11        4.92        0.01      6.23 o 
  -2   8  11        9.33        2.10      6.50 o 
  -1   8  11       68.76       73.42      9.20 o 
   0   8  11       29.38       41.82      8.36 o 
   1   8  11        3.04        1.88      6.77 o 
   2   8  11        3.86        5.77      6.92 o 
   3   8  11       33.11       20.76      8.60 o 
  -7   9  11        4.61       13.41      8.80 o 
  -6   9  11        1.44        5.81     15.72 o 
  -5   9  11       16.55       15.12      8.19 o 
  -4   9  11        7.56        7.30     14.82 o 
  -3   9  11       31.04       28.94      7.95 o 
  -2   9  11       42.64       37.97      8.17 o 
  -1   9  11        3.14        1.34      6.43 o 
   0   9  11       11.47        7.54      6.79 o 
   1   9  11       19.32       24.20      7.65 o 
   2   9  11        3.12        1.49      7.01 o 
  -5  10  11       10.24        1.50     14.34 o 
  -4  10  11       13.76       13.69      8.25 o 
  -3  10  11        1.81      -11.81     16.71 o 
  -2  10  11       22.09       22.12      7.59 o 
  -1  10  11       11.91        9.31      7.25 o 
   0  10  11        6.39       -1.53     15.96 o 
   1  10  11        3.74        4.61      7.45 o 
  -4 -10  12        8.32       14.00      8.27 o 
  -3 -10  12       14.24       25.46      9.09 o 
  -2 -10  12        7.28        6.72      7.67 o 
  -1 -10  12        3.28        2.54      7.84 o 
  -6  -9  12        0.14        0.17      6.89 o 
  -5  -9  12       10.65       -0.99      7.67 o 
  -4  -9  12        7.60       15.20      8.57 o 
  -3  -9  12        3.19       16.11      8.01 o 
  -2  -9  12        6.22        0.17      7.19 o 
  -1  -9  12       16.88       22.88     14.17 o 
   0  -9  12       31.78       59.71     16.82 o 
   1  -9  12        2.19        0.36      6.25 o 
  -7  -8  12        5.25       17.62      8.79 o 
  -6  -8  12        4.16        3.14      7.11 o 
  -5  -8  12       27.73       23.69      8.27 o 
  -4  -8  12       10.73       18.22      8.01 o 
  -3  -8  12       35.80       32.95      9.30 o 
  -2  -8  12       18.88       21.15      7.93 o 
  -1  -8  12        2.64       -4.40      4.98 o 
   0  -8  12        2.95        1.83      7.75 o 
   1  -8  12       22.67       21.16      6.68 o 
   2  -8  12       25.93       45.14     12.84 o 
  -8  -7  12       27.33       28.04      9.52 o 
  -7  -7  12        5.38        0.90      6.59 o 
  -6  -7  12        4.83        4.39      6.93 o 
  -5  -7  12       37.84       45.23      9.60 o 
  -4  -7  12       22.04       41.18      9.78 o 
  -3  -7  12       48.97       56.55     10.25 o 
  -2  -7  12       14.40       10.97      5.08 o 
  -1  -7  12       52.94       60.06      7.53 o 
   0  -7  12       39.34       52.86      7.48 o 
   1  -7  12       19.87        8.98      6.27 o 
   2  -7  12       39.60       27.39     11.50 o 
   3  -7  12       12.80       17.44     11.28 o 
  -9  -6  12       14.32       20.63      9.35 o 
  -8  -6  12        5.58        8.36      7.58 o 
  -7  -6  12       16.07       18.05      8.31 o 
  -6  -6  12       15.81       20.59      8.40 o 
  -5  -6  12        5.06        9.56      6.59 o 
  -4  -6  12       32.90       34.37      8.44 o 
  -3  -6  12        8.72       12.88      7.58 o 
  -2  -6  12       17.12       29.53     10.01 o 
  -1  -6  12       13.94       18.12      5.62 o 
   0  -6  12        2.69       -1.00      4.85 o 
   1  -6  12       13.43        3.86      4.07 o 
   2  -6  12       72.60       83.32      8.94 o 
   3  -6  12        9.21        9.50      6.62 o 
   4  -6  12        2.18       13.61     10.38 o 
  -9  -5  12        2.89        1.59      7.24 o 
  -8  -5  12       63.37       76.15     11.93 o 
  -7  -5  12       15.67       15.29      8.14 o 
  -6  -5  12       11.25       11.72      7.37 o 
  -5  -5  12       52.45       64.61     10.34 o 
  -4  -5  12       21.11       25.84      7.97 o 
  -3  -5  12        7.88       12.72      4.66 o 
  -2  -5  12        9.23       14.63      5.99 o 
  -1  -5  12       57.95       45.96      6.77 o 
   0  -5  12        2.99        4.09      8.46 o 
   1  -5  12        7.34        7.67      6.68 o 
   2  -5  12       23.61       31.53      9.35 o 
   3  -5  12       15.92       17.87     10.77 o 
   4  -5  12        7.55        5.90     10.29 o 
  -9  -4  12       16.69       12.36      8.14 o 
  -8  -4  12       12.54        7.88      7.49 o 
  -7  -4  12       45.77       60.60     12.36 o 
  -6  -4  12       28.69       46.60      7.93 o 
  -5  -4  12       57.61       70.35      8.74 o 
  -4  -4  12       57.19       68.65      9.35 o 
  -3  -4  12      156.33      179.86     22.16 o 
  -2  -4  12        7.03        7.73      4.31 o 
  -1  -4  12        1.91        1.03      4.28 o 
   0  -4  12        1.14        4.71      8.85 o 
   1  -4  12       28.67       26.23      8.57 o 
   2  -4  12       34.93       40.79      9.60 o 
 -10  -3  12       12.98       30.15     16.02 o 
  -9  -3  12       13.93       53.54     16.63 o 
  -8  -3  12       61.82       79.96     21.62 o 
  -7  -3  12       47.31       45.19      8.46 o 
  -6  -3  12       27.61       31.56     11.44 o 
  -5  -3  12      121.99      130.23     15.18 o 
  -4  -3  12       11.70        9.69      4.68 o 
  -3  -3  12       61.69       67.00      6.31 o 
  -2  -3  12       30.88       22.19      4.98 o 
  -1  -3  12       36.26       37.47      5.59 o 
   0  -3  12       75.92       83.98      7.51 o 
   1  -3  12       21.13       21.38     11.31 o 
   2  -3  12       24.55       23.78     13.20 o 
   3  -3  12       11.93       24.85      9.26 o 
 -10  -2  12       10.98       32.82     16.71 o 
  -9  -2  12       17.76       45.01     16.28 o 
  -8  -2  12       35.82       41.74      8.67 o 
  -7  -2  12       24.20       29.85      6.42 o 
  -6  -2  12       79.94       85.95      9.15 o 
  -5  -2  12       12.45       13.36      3.77 o 
  -4  -2  12       19.00       22.59      4.84 o 
  -3  -2  12       87.53       99.69      7.17 o 
  -2  -2  12       24.52       24.70      5.04 o 
  -1  -2  12       18.01       20.99      4.93 o 
   0  -2  12       32.74       34.43      5.54 o 
   1  -2  12       37.93       44.06      6.00 o 
   2  -2  12       39.39       45.00      8.15 o 
   3  -2  12        7.59        3.74      6.64 o 
   4  -2  12       19.98       13.27      8.10 o 
   5  -2  12       18.56       13.44     10.51 o 
 -10  -1  12        5.23       22.44     16.45 o 
  -9  -1  12       19.99       49.40     16.84 o 
  -8  -1  12       32.53       49.76     12.49 o 
  -7  -1  12       37.72       47.10      6.73 o 
  -6  -1  12       21.98       31.35      7.38 o 
  -5  -1  12      161.57      167.63      9.42 o 
  -4  -1  12       90.04       93.11      7.19 o 
  -3  -1  12      115.48      109.16      7.33 o 
  -2  -1  12       56.68       58.37      7.10 o 
  -1  -1  12      134.80      128.36      7.77 o 
   0  -1  12       60.50       71.22      6.52 o 
   1  -1  12       19.99       20.34      8.78 o 
   2  -1  12       39.94       39.52      7.91 o 
   3  -1  12       20.13       23.89      8.66 o 
   4  -1  12       17.20       12.73      8.36 o 
   5  -1  12       28.59       30.75      9.53 o 
 -10   0  12       23.78       81.19     19.86 o 
  -9   0  12        2.47        5.72      8.50 o 
  -8   0  12        1.75       23.67      8.49 o 
  -7   0  12       55.45       62.67      7.08 o 
  -6   0  12      125.98      116.92     10.09 o 
  -5   0  12       16.93       13.65      4.71 o 
  -4   0  12        6.33       -0.83      3.82 o 
  -3   0  12      284.41      276.36     10.36 o 
  -2   0  12      105.67      114.44      9.30 o 
  -1   0  12       96.40       87.88     12.42 o 
   0   0  12        0.14       -0.97      4.05 o 
   1   0  12       29.26       29.47      5.34 o 
   2   0  12       64.90       72.09      9.52 o 
   3   0  12        9.39        9.85      7.18 o 
   4   0  12        7.05        2.83     16.17 o 
   5   0  12       18.34       20.18      9.36 o 
   6   0  12        3.97        5.83      9.14 o 
 -10   1  12        5.34       -5.83     14.49 o 
  -9   1  12       20.19       29.47     10.27 o 
  -8   1  12       32.22       40.42      9.61 o 
  -7   1  12       38.01       36.03      6.27 o 
  -6   1  12       21.89       12.65      4.82 o 
  -5   1  12      161.47      170.69      8.85 o 
  -4   1  12       89.98       98.49      7.17 o 
  -3   1  12      116.25      114.47      7.31 o 
  -2   1  12       57.39       64.28      6.10 o 
  -1   1  12      137.63      129.35      7.71 o 
   0   1  12       60.31       74.24      6.50 o 
   1   1  12       20.19       26.55      5.21 o 
   2   1  12       39.79       49.24      8.43 o 
   3   1  12       20.44       19.85      7.99 o 
   4   1  12       17.04       20.84     10.81 o 
   5   1  12       28.77       34.74      9.95 o 
   6   1  12        3.03       13.61     15.98 o 
 -10   2  12       11.68       17.27     10.18 o 
  -9   2  12       17.80       19.47      9.62 o 
  -8   2  12       35.85       24.90      9.29 o 
  -7   2  12       24.01       39.15      9.64 o 
  -6   2  12       78.25       83.08      7.14 o 
  -5   2  12       12.27       11.74      4.74 o 
  -4   2  12       18.63       19.09      4.76 o 
  -3   2  12       86.64       84.24      6.49 o 
  -2   2  12       24.48       23.21      4.99 o 
  -1   2  12       18.35       23.17      4.67 o 
   0   2  12       33.08       45.17      6.47 o 
   1   2  12       37.11       40.42     12.32 o 
   2   2  12       39.42       32.45      8.24 o 
   3   2  12        7.21        2.49      7.06 o 
   4   2  12       19.57       18.21      8.27 o 
   5   2  12       18.31       17.24      9.05 o 
 -10   3  12       13.07       27.45     23.80 o 
  -9   3  12       13.87       13.73      9.34 o 
  -8   3  12       61.75       68.78     11.19 o 
  -7   3  12       46.49       38.03     17.47 o 
  -6   3  12       27.45       31.76      5.51 o 
  -5   3  12      122.84      131.47      7.99 o 
  -4   3  12       11.92       10.89      4.25 o 
  -3   3  12       60.77       66.77      5.94 o 
  -2   3  12       30.55       35.14      4.85 o 
  -1   3  12       37.39       42.64      5.22 o 
   0   3  12       76.02       75.93      6.35 o 
   1   3  12       21.60        8.17      6.55 o 
   2   3  12       25.07       23.02      8.12 o 
   3   3  12       12.24       11.53      7.65 o 
   4   3  12        5.20        1.50     10.55 o 
   5   3  12       12.96       -2.73     12.28 o 
 -10   4  12       18.61       28.64     11.19 o 
  -9   4  12       16.92       17.75      9.62 o 
  -8   4  12       12.50       17.74     20.72 o 
  -7   4  12       46.10       55.60      8.01 o 
  -6   4  12       28.87       36.66      5.73 o 
  -5   4  12       57.97       62.49      9.16 o 
  -4   4  12       57.49       67.49      8.29 o 
  -3   4  12      155.59      162.47      8.00 o 
  -2   4  12        6.97        7.20      3.91 o 
  -1   4  12        1.83        3.43      3.79 o 
   0   4  12        1.21        3.17      6.48 o 
   1   4  12       28.41       44.50      8.29 o 
   2   4  12       34.66       40.13      8.84 o 
   3   4  12       11.82       10.94      7.55 o 
   4   4  12        8.23       17.89      8.35 o 
   5   4  12        2.70       11.73     10.79 o 
  -9   5  12        2.82       -3.56      8.69 o 
  -8   5  12       64.34       78.35     13.91 o 
  -7   5  12       14.97       14.71     10.72 o 
  -6   5  12       11.12       16.14      4.88 o 
  -5   5  12       52.24       53.42      8.08 o 
  -4   5  12       21.17       17.80      4.45 o 
  -3   5  12        7.66       13.89      4.45 o 
  -2   5  12        9.27        6.78      5.34 o 
  -1   5  12       58.56       65.83      7.79 o 
   0   5  12        2.91        7.76      6.36 o 
   1   5  12        7.18        4.29      6.43 o 
   2   5  12       23.22       25.12      7.96 o 
   3   5  12       16.09       21.51      8.21 o 
   4   5  12        7.98       -2.17      7.50 o 
  -9   6  12       14.50       17.67      9.85 o 
  -8   6  12        5.80       13.49      8.94 o 
  -7   6  12       15.88       15.46     16.41 o 
  -6   6  12       15.56       11.53      8.11 o 
  -5   6  12        5.08        3.08      9.95 o 
  -4   6  12       32.73       43.23      8.50 o 
  -3   6  12        8.25        4.99      6.64 o 
  -2   6  12       16.96       14.50      7.18 o 
  -1   6  12       13.98       19.85      7.32 o 
   0   6  12        2.59       -1.43      7.65 o 
   1   6  12       13.02       12.60      7.07 o 
   2   6  12       72.66       77.78     10.39 o 
   3   6  12        9.19        6.63      7.34 o 
   4   6  12        2.11       -3.16      7.30 o 
  -8   7  12       27.92       27.77      9.89 o 
  -7   7  12        5.52       11.67     16.19 o 
  -6   7  12        4.89       -5.96      9.86 o 
  -5   7  12       37.42       39.68      9.43 o 
  -4   7  12       21.90       14.67      7.96 o 
  -3   7  12       48.27       33.67      8.12 o 
  -2   7  12       14.41       18.26      7.69 o 
  -1   7  12       53.92       55.05      9.14 o 
   0   7  12       39.76       40.95      8.81 o 
   1   7  12       20.11       11.19      7.62 o 
   2   7  12       39.90       38.58     10.55 o 
   3   7  12       12.49       19.40      8.54 o 
  -7   8  12        5.34      -15.59     15.59 o 
  -6   8  12        4.21        2.28      7.90 o 
  -5   8  12       27.19       34.02      9.38 o 
  -4   8  12       10.85        6.04      7.42 o 
  -3   8  12       35.75       34.26      8.45 o 
  -2   8  12       18.90       23.47      7.78 o 
  -1   8  12        2.73        0.21      8.77 o 
   0   8  12        2.96        0.17      7.21 o 
   1   8  12       22.55       17.54      8.08 o 
   2   8  12       26.12       22.33      8.60 o 
  -6   9  12        0.16        0.77      7.96 o 
  -5   9  12       10.17       -1.05      8.36 o 
  -4   9  12        7.54        8.54     21.60 o 
  -3   9  12        3.37        0.43     11.26 o 
  -2   9  12        6.12        2.31     10.32 o 
  -1   9  12       17.15       19.64      7.92 o 
   0   9  12       31.80       24.45     10.66 o 
   1   9  12        2.13        7.19      7.13 o 
  -4  10  12        8.32       -4.61      7.40 o 
  -3  10  12       14.38        3.66      9.43 o 
  -2  10  12        7.17        3.96      7.77 o 
  -1  10  12        3.25       -6.67      6.67 o 
  -5  -9  13       11.41       -2.67      8.05 o 
  -4  -9  13       12.15        1.64      7.45 o 
  -3  -9  13       10.95       17.36      8.61 o 
  -2  -9  13        3.78        2.63      7.54 o 
  -1  -9  13        1.80        4.22      8.05 o 
   0  -9  13        0.40        6.84      6.54 o 
  -6  -8  13       18.54        6.33      7.93 o 
  -5  -8  13        4.54        1.59      7.88 o 
  -4  -8  13       17.06       10.08      8.18 o 
  -3  -8  13        2.38        6.89      7.45 o 
  -2  -8  13        4.69        4.87      7.37 o 
  -1  -8  13       35.76       43.00      8.33 o 
   0  -8  13        3.21        3.95      5.81 o 
   1  -8  13        4.06        9.05      6.87 o 
  -7  -7  13        5.94        0.43      7.28 o 
  -6  -7  13       23.09       31.18      9.26 o 
  -5  -7  13        9.50        8.18      7.58 o 
  -4  -7  13       18.96       23.39      8.92 o 
  -3  -7  13       71.30       82.83     12.23 o 
  -2  -7  13       18.09        9.52      7.62 o 
  -1  -7  13       33.74       25.52      6.42 o 
   0  -7  13        2.80       -0.07      7.95 o 
   1  -7  13       17.26       17.00     10.98 o 
   2  -7  13        9.94       10.85     10.29 o 
  -8  -6  13        3.42        2.15      7.19 o 
  -7  -6  13       28.54       36.61     10.25 o 
  -6  -6  13       11.26       -1.55      6.72 o 
  -5  -6  13       31.25       32.52      9.13 o 
  -4  -6  13       97.42      124.48     13.57 o 
  -3  -6  13        7.29       -1.08      6.68 o 
  -2  -6  13        9.29        9.39      6.31 o 
  -1  -6  13       12.00       15.23      6.00 o 
   0  -6  13        5.01       -0.94      5.13 o 
   1  -6  13        1.81        3.60      5.73 o 
   2  -6  13        8.82        6.93      9.82 o 
   3  -6  13       12.34        2.80     10.04 o 
  -9  -5  13       16.49       22.91      9.52 o 
  -8  -5  13       32.65       26.66      9.52 o 
  -7  -5  13       13.58       25.84      8.79 o 
  -6  -5  13       51.63       63.53     10.94 o 
  -5  -5  13        9.73       17.57      7.58 o 
  -4  -5  13       14.18       12.49      7.06 o 
  -3  -5  13       26.73       36.01      9.22 o 
  -2  -5  13       14.38        7.85      5.09 o 
  -1  -5  13       11.84       13.71      5.70 o 
   0  -5  13        2.31        3.32      6.76 o 
   1  -5  13       33.88       20.50      8.66 o 
   3  -5  13        3.46       -8.53      8.53 o 
   4  -5  13        9.07        0.04     10.51 o 
  -9  -4  13        9.43       14.00      8.92 o 
  -8  -4  13       27.21       29.37     10.21 o 
  -7  -4  13       24.57       24.62      7.58 o 
  -6  -4  13       36.74       28.94      7.55 o 
  -5  -4  13        4.65        1.07      6.00 o 
  -4  -4  13       46.07       46.23      8.27 o 
  -3  -4  13       43.51       56.55     25.82 o 
  -2  -4  13        3.87        2.33      8.21 o 
  -1  -4  13       47.20       62.53     14.26 o 
   0  -4  13        2.87        3.57      6.59 o 
   1  -4  13        1.96       -4.13      7.06 o 
 -10  -3  13       12.34        9.39      9.26 o 
  -9  -3  13       28.34       43.42     27.26 o 
  -8  -3  13       35.04       29.40      9.30 o 
  -7  -3  13       22.84       22.46      7.88 o 
  -6  -3  13       54.06       58.50      8.97 o 
  -5  -3  13        6.25        1.20      6.05 o 
  -4  -3  13       41.49       45.70      8.15 o 
  -3  -3  13        8.89       10.17      6.16 o 
  -2  -3  13       13.47       14.22      4.91 o 
  -1  -3  13       30.25       30.01      5.54 o 
   0  -3  13        1.20        4.50      7.08 o 
   1  -3  13       10.61       11.39      4.94 o 
   2  -3  13       27.09       31.40      9.82 o 
  -9  -2  13        9.11       11.47      7.94 o 
  -8  -2  13       34.41       51.19      9.40 o 
  -7  -2  13       32.43       37.50      6.44 o 
  -6  -2  13       41.02       44.03      8.92 o 
  -5  -2  13       82.78       72.35     10.37 o 
  -4  -2  13      171.31      182.44      9.38 o 
  -3  -2  13       27.00       22.48      5.00 o 
  -2  -2  13       42.02       45.38      7.66 o 
  -1  -2  13       34.03       36.87      5.64 o 
   0  -2  13       50.12       53.38      6.28 o 
   1  -2  13        4.01        2.88      4.75 o 
   2  -2  13       15.15       12.30      7.39 o 
   3  -2  13       20.72       15.48      8.05 o 
   4  -2  13       26.78       38.20     12.45 o 
 -10  -1  13        3.61       19.99     16.54 o 
  -9  -1  13       29.41       81.58     19.94 o 
  -8  -1  13       30.85       35.02      6.68 o 
  -7  -1  13       14.47       13.27      5.32 o 
  -6  -1  13       50.89       61.55      8.76 o 
  -5  -1  13       26.24       32.45      5.84 o 
  -4  -1  13      147.87      152.56      8.79 o 
  -3  -1  13       40.29       42.71      9.80 o 
  -2  -1  13       52.35       42.90      9.19 o 
  -1  -1  13       28.84       35.63      5.60 o 
   0  -1  13       25.84       25.52      5.37 o 
   1  -1  13       36.65       31.83      6.70 o 
   2  -1  13        8.23        3.25      6.90 o 
   3  -1  13       21.88       21.44      8.53 o 
   4  -1  13       37.08       32.02      9.70 o 
   5  -1  13        5.04        1.12      9.82 o 
 -10   0  13       36.35       74.17     20.80 o 
  -9   0  13        4.42       12.92      9.37 o 
  -8   0  13       21.41       21.21      6.78 o 
  -7   0  13       36.37       32.79      6.96 o 
  -6   0  13       12.03        7.18      4.83 o 
  -5   0  13       55.97       50.96      7.30 o 
  -4   0  13      168.80      173.97      9.09 o 
  -3   0  13       74.10       63.96      6.43 o 
  -2   0  13       32.94       32.92      5.46 o 
  -1   0  13       44.44       51.76      6.36 o 
   0   0  13        3.10        5.65      4.49 o 
   1   0  13        4.55        8.21      6.80 o 
   2   0  13        2.79        4.19      8.96 o 
   3   0  13       19.86       26.74      9.60 o 
   4   0  13       81.44      105.51     12.53 o 
   5   0  13        2.69       -3.54      8.72 o 
 -10   1  13        3.42       12.33     11.24 o 
  -9   1  13       29.62       48.46     10.83 o 
  -8   1  13       30.75       27.60      6.39 o 
  -7   1  13       15.08       16.79      7.09 o 
  -6   1  13       51.92       53.15     12.09 o 
  -5   1  13       25.52       24.88      5.30 o 
  -4   1  13      147.83      148.64     10.27 o 
  -3   1  13       38.98       32.28      6.49 o 
  -2   1  13       51.61       48.29      5.87 o 
  -1   1  13       28.60       32.68      5.42 o 
   0   1  13       25.90       17.61      5.07 o 
   1   1  13       37.76       35.78      8.28 o 
   2   1  13        8.48        9.19     11.48 o 
   3   1  13       21.81       27.82     14.64 o 
   4   1  13       36.75       36.74     10.14 o 
   5   1  13        5.06        0.31      9.12 o 
 -10   2  13       35.01       38.09     19.55 o 
  -9   2  13        9.28       22.41     10.19 o 
  -8   2  13       34.42       40.24      7.05 o 
  -7   2  13       32.19       34.47     18.67 o 
  -6   2  13       41.26       47.82      7.87 o 
  -5   2  13       82.39       71.90      6.86 o 
  -4   2  13      169.49      170.76      8.82 o 
  -3   2  13       26.55       29.69      5.10 o 
  -2   2  13       42.01       38.13      5.49 o 
  -1   2  13       34.89       35.67      5.64 o 
   0   2  13       50.19       47.24      6.02 o 
   1   2  13        3.85        4.37      6.71 o 
   2   2  13       15.24       21.55      7.88 o 
   3   2  13       20.25       13.03      8.39 o 
   4   2  13       26.98       42.58     10.41 o 
   5   2  13        3.48       -0.76      8.24 o 
 -10   3  13       12.59       14.16     17.77 o 
  -9   3  13       28.80       15.60      9.83 o 
  -8   3  13       35.09       36.76      6.79 o 
  -7   3  13       23.31       34.70      7.51 o 
  -6   3  13       54.98       65.27      6.92 o 
  -5   3  13        6.09       12.08      4.83 o 
  -4   3  13       41.29       47.62      5.88 o 
  -3   3  13        9.28        6.44      4.35 o 
  -2   3  13       14.30       15.82      4.74 o 
  -1   3  13       29.45       26.08      5.22 o 
   0   3  13        1.20        6.95      4.42 o 
   1   3  13       10.20        5.80      7.09 o 
   2   3  13       27.61       38.21      9.10 o 
   3   3  13       11.01        3.18      7.69 o 
   4   3  13       13.45       11.00      8.40 o 
  -9   4  13        9.26       23.87     10.45 o 
  -8   4  13       26.05       33.89      8.46 o 
  -7   4  13       23.99       24.95      7.80 o 
  -6   4  13       36.72       28.54      8.49 o 
  -5   4  13        4.21       -0.70      4.15 o 
  -4   4  13       45.08       40.25      5.59 o 
  -3   4  13       43.73       46.08      5.69 o 
  -2   4  13        3.95        3.97      3.94 o 
  -1   4  13       47.66       59.31      6.04 o 
   0   4  13        2.89       -1.05      7.88 o 
   1   4  13        1.96       -6.06      6.13 o 
   2   4  13        5.41       -1.83      7.04 o 
   3   4  13       15.67       27.35     13.29 o 
   4   4  13       16.47       26.38      9.66 o 
  -9   5  13       16.65       28.62     10.76 o 
  -8   5  13       32.23       28.57     14.28 o 
  -7   5  13       13.84       11.03     15.76 o 
  -6   5  13       52.44       67.40     10.80 o 
  -5   5  13        9.65       12.36      4.75 o 
  -4   5  13       13.99       12.41      4.61 o 
  -3   5  13       26.32       21.01      7.60 o 
  -2   5  13       14.62        9.14      7.15 o 
  -1   5  13       12.09       23.93      7.79 o 
   0   5  13        2.30        0.86      6.50 o 
   1   5  13       34.10       41.50      9.07 o 
   2   5  13       12.25       12.43      7.77 o 
   3   5  13        3.36        3.44      7.77 o 
   4   5  13        8.93       15.72      9.27 o 
  -8   6  13        3.14       -1.51      8.45 o 
  -7   6  13       28.99       20.63     16.75 o 
  -6   6  13       10.70        4.79      8.20 o 
  -5   6  13       31.20       31.33      9.03 o 
  -4   6  13       97.37       95.78     11.19 o 
  -3   6  13        7.36        2.81      7.26 o 
  -2   6  13        9.39        7.63     10.72 o 
  -1   6  13       12.59        5.06      7.19 o 
   0   6  13        5.02       -6.20      6.20 o 
   1   6  13        1.77       -1.49      7.00 o 
   2   6  13        8.91       22.42      8.65 o 
   3   6  13       12.25        1.79     12.64 o 
  -8   7  13        6.73       11.72     17.66 o 
  -7   7  13        5.99        1.34     16.97 o 
  -6   7  13       22.79       16.20      8.74 o 
  -5   7  13        9.38        5.91      7.86 o 
  -4   7  13       18.66       -1.11      7.67 o 
  -3   7  13       70.93       78.79     11.37 o 
  -2   7  13       18.62       10.80      7.56 o 
  -1   7  13       33.28       24.10      8.17 o 
   0   7  13        2.79        0.08      7.46 o 
   1   7  13       17.07       28.24     10.36 o 
   2   7  13       10.01       -2.15      9.69 o 
  -7   8  13       11.50       22.66     18.05 o 
  -6   8  13       18.32       10.02      8.73 o 
  -5   8  13        4.59        3.31      8.26 o 
  -4   8  13       16.72       17.38      8.76 o 
  -3   8  13        2.29        0.15      7.28 o 
  -2   8  13        4.72        4.99      7.46 o 
  -1   8  13       35.87       50.71     25.18 o 
   0   8  13        3.21       -7.18      7.18 o 
   1   8  13        4.10       -2.16      7.67 o 
  -5   9  13       11.18        3.87     13.18 o 
  -4   9  13       12.39        9.02      9.86 o 
  -3   9  13       10.79       12.10      8.17 o 
  -2   9  13        3.62       -3.86     18.46 o 
  -1   9  13        1.87        2.77      7.45 o 
   0   9  13        0.39       -2.51      7.28 o 
  -5  -8  14       21.08       31.49     10.64 o 
  -4  -8  14        7.80        2.97      8.36 o 
  -3  -8  14       19.19        5.34      8.31 o 
  -2  -8  14       31.28       28.94      9.82 o 
  -1  -8  14        4.04       24.29      9.65 o 
   0  -8  14        3.23        1.80      6.36 o 
  -7  -7  14       12.46       10.51      8.49 o 
  -6  -7  14       10.36       27.95      9.65 o 
  -5  -7  14        2.75        4.57      8.31 o 
  -4  -7  14       18.51       18.87      8.66 o 
  -3  -7  14       16.11        7.75      8.18 o 
  -2  -7  14       28.69       32.65     10.25 o 
  -1  -7  14       14.43       20.16      6.53 o 
   0  -7  14       15.89       19.01      7.13 o 
   1  -7  14       15.02        8.23      6.65 o 
  -8  -6  14        3.66       12.28      8.79 o 
  -7  -6  14       21.90       45.44     10.85 o 
  -6  -6  14        1.39        4.31      7.37 o 
  -5  -6  14       25.01       15.33      8.10 o 
  -4  -6  14       16.54       18.61      8.61 o 
  -3  -6  14       45.94       52.07     11.03 o 
  -2  -6  14      101.42      106.13     13.48 o 
  -1  -6  14        1.08        8.94      5.90 o 
   0  -6  14        3.22        2.98      5.79 o 
   1  -6  14        9.79       11.65      7.24 o 
   2  -6  14       10.63       15.98     10.72 o 
  -8  -5  14        3.40       14.99      8.31 o 
  -7  -5  14       19.49        3.79      7.62 o 
  -6  -5  14       13.98       17.23      8.36 o 
  -5  -5  14       18.90       16.84      8.05 o 
  -4  -5  14       42.18       53.88     10.64 o 
  -3  -5  14       15.90       19.30      8.23 o 
  -2  -5  14       13.57       10.88      9.58 o 
  -1  -5  14       34.02       36.80      7.02 o 
   0  -5  14       20.33       23.47      9.17 o 
   1  -5  14       12.43       11.84      8.83 o 
   3  -5  14        5.28       -9.30      9.30 o 
  -9  -4  14       16.55       16.11      9.69 o 
  -8  -4  14        2.11       10.64      8.10 o 
  -7  -4  14       30.96       25.63      9.69 o 
  -6  -4  14       18.37       21.58      9.09 o 
  -5  -4  14       23.26       34.41      9.82 o 
  -4  -4  14       30.82       49.61     28.62 o 
  -3  -4  14       12.07        5.64      7.11 o 
  -2  -4  14       25.39       31.74      9.13 o 
  -1  -4  14        1.53        0.90      6.72 o 
   0  -4  14        2.07       -6.33      6.33 o 
   1  -4  14       16.82       29.98      9.99 o 
  -9  -3  14       11.48        8.70      9.09 o 
  -8  -3  14        2.41       -1.68      6.61 o 
  -7  -3  14       77.31       93.10     13.89 o 
  -6  -3  14       13.48       17.71      7.44 o 
  -5  -3  14       18.57       21.75      9.52 o 
  -4  -3  14       22.15       27.09      7.64 o 
  -3  -3  14       50.95       61.00      8.22 o 
  -2  -3  14       22.96       20.59      5.49 o 
  -1  -3  14        9.96        6.57      4.92 o 
   0  -3  14        8.80        6.83      5.04 o 
   1  -3  14        4.68        4.65      7.11 o 
  -9  -2  14       24.57       35.60      9.09 o 
  -8  -2  14       14.86       30.81      8.57 o 
  -7  -2  14       40.13       38.99      8.69 o 
  -6  -2  14       21.08       31.92      9.84 o 
  -5  -2  14       11.67       15.22      5.31 o 
  -4  -2  14       19.66       19.77      6.16 o 
  -3  -2  14       33.36       29.12      5.79 o 
  -2  -2  14       63.92       62.65      6.93 o 
  -1  -2  14        4.15       -0.96      4.48 o 
   0  -2  14        9.80        5.75      4.94 o 
   1  -2  14       31.52       28.33      6.23 o 
   2  -2  14       15.81        4.96      7.57 o 
   3  -2  14        5.88        6.55      9.56 o 
  -9  -1  14       16.21       24.94     12.53 o 
  -8  -1  14        9.75       13.09     23.56 o 
  -7  -1  14       56.39       59.07     10.00 o 
  -6  -1  14       33.09       40.25      8.44 o 
  -5  -1  14       23.35       25.95      5.83 o 
  -4  -1  14        1.38        1.82      4.72 o 
  -3  -1  14       76.78       74.83      7.17 o 
  -2  -1  14       26.24       29.95      5.71 o 
  -1  -1  14       29.49       25.77      5.51 o 
   0  -1  14       15.50        2.96      4.77 o 
   1  -1  14       17.11       12.81      5.41 o 
   2  -1  14        7.67        3.57      7.31 o 
   3  -1  14       31.70       41.85     13.07 o 
   4  -1  14        0.75        1.68     10.34 o 
 -10   0  14        6.41       42.17     19.64 o 
  -9   0  14       14.18       19.85      7.03 o 
  -8   0  14        9.96       15.33      6.10 o 
  -7   0  14        9.15       10.66      5.63 o 
  -6   0  14        4.22        4.63      5.15 o 
  -5   0  14       18.42       20.05      5.66 o 
  -4   0  14        2.64        0.62      4.39 o 
  -3   0  14       23.74       28.65      5.52 o 
  -2   0  14       55.85       58.75      6.44 o 
  -1   0  14        2.69        9.90      4.90 o 
   0   0  14       14.32       18.29      5.49 o 
   1   0  14       17.26       21.17      5.83 o 
   2   0  14        4.77       -1.34      9.20 o 
   3   0  14       11.99        4.54      8.15 o 
   4   0  14        6.22        0.87      8.78 o 
  -9   1  14       16.32        9.83      6.59 o 
  -8   1  14        9.96       13.16      5.96 o 
  -7   1  14       55.83       71.52      9.59 o 
  -6   1  14       33.38       32.71      6.04 o 
  -5   1  14       23.01       21.32      5.57 o 
  -4   1  14        1.34        4.35      4.58 o 
  -3   1  14       76.34       77.31      7.11 o 
  -2   1  14       26.36       24.11      5.39 o 
  -1   1  14       28.63       29.43      5.58 o 
   0   1  14       15.19       13.63      5.15 o 
   1   1  14       17.05       19.91      7.90 o 
   2   1  14        7.47       10.47     14.39 o 
   3   1  14       32.01       25.84     14.15 o 
   4   1  14        0.75       -2.91      8.62 o 
  -9   2  14       24.27       26.29     10.74 o 
  -8   2  14       14.90       14.20      5.97 o 
  -7   2  14       40.49       37.07      8.21 o 
  -6   2  14       21.25       23.73      5.94 o 
  -5   2  14       12.80       15.82      5.33 o 
  -4   2  14       19.30       12.25      4.77 o 
  -3   2  14       33.44       44.05      6.00 o 
  -2   2  14       64.09       69.10      6.76 o 
  -1   2  14        4.26       -0.23      4.33 o 
   0   2  14        9.88       11.90      5.15 o 
   1   2  14       32.56       34.03      8.68 o 
   2   2  14       16.06        3.85      7.74 o 
   3   2  14        5.70       -4.95     14.64 o 
   4   2  14        4.23        5.68      8.95 o 
  -9   3  14       11.33       15.63      8.77 o 
  -8   3  14        2.34        5.99      5.64 o 
  -7   3  14       77.40       71.89      9.48 o 
  -6   3  14       13.36       16.57      5.75 o 
  -5   3  14       18.42       19.83      5.49 o 
  -4   3  14       22.05       29.83      5.60 o 
  -3   3  14       50.17       42.33      5.98 o 
  -2   3  14       22.56       21.22      5.23 o 
  -1   3  14       10.04       10.35      6.04 o 
   0   3  14        8.83        8.32      7.65 o 
   1   3  14        4.73        0.67      7.16 o 
   2   3  14       10.32        2.07     18.13 o 
   3   3  14        9.87        2.91      7.93 o 
   4   3  14        0.59       -7.19     15.16 o 
  -9   4  14       16.45       29.77      7.61 o 
  -8   4  14        2.29        8.16      5.79 o 
  -7   4  14       31.26       28.03      6.30 o 
  -6   4  14       17.92       23.41      7.99 o 
  -5   4  14       22.40       34.60      5.92 o 
  -4   4  14       31.26       33.66      5.99 o 
  -3   4  14       12.07       16.22      7.17 o 
  -2   4  14       25.37       31.66      7.10 o 
  -1   4  14        1.54        3.48      4.62 o 
   0   4  14        2.03       -5.40      6.55 o 
   1   4  14       17.04        6.58     16.58 o 
   2   4  14       12.93        3.97      7.84 o 
   3   4  14        2.51        5.65      8.44 o 
  -8   5  14        3.50       28.07     10.31 o 
  -7   5  14       18.80       13.28      9.13 o 
  -6   5  14       13.83        6.29      8.02 o 
  -5   5  14       18.57        7.30     14.69 o 
  -4   5  14       42.42       53.60      9.92 o 
  -3   5  14       15.84        8.62      7.81 o 
  -2   5  14       13.82        3.61      9.91 o 
  -1   5  14       33.68       41.22      9.16 o 
   0   5  14       20.23       13.49      8.29 o 
   1   5  14       12.38       11.82      7.93 o 
   2   5  14        1.96       -0.24      8.18 o 
   3   5  14        5.18       12.59      8.70 o 
  -8   6  14        3.71       12.06      9.57 o 
  -7   6  14       22.17       35.12     10.50 o 
  -6   6  14        1.29        9.17      8.61 o 
  -5   6  14       24.38       21.38     18.46 o 
  -4   6  14       16.55        7.09     19.53 o 
  -3   6  14       45.79       48.45     10.47 o 
  -2   6  14      101.27      111.55     11.89 o 
  -1   6  14        1.10       -2.67     11.26 o 
   0   6  14        3.21       -3.87      6.89 o 
   1   6  14       10.03       12.71      8.60 o 
   2   6  14       10.63        8.91      8.23 o 
  -7   7  14       11.80       -9.09     16.97 o 
  -6   7  14       10.42       26.74     12.81 o 
  -5   7  14        2.81       -0.14      8.07 o 
  -4   7  14       18.70       15.45      8.42 o 
  -3   7  14       15.87       14.26     10.19 o 
  -2   7  14       28.50       28.20      8.94 o 
  -1   7  14       14.44       17.85      8.70 o 
   0   7  14       16.00       17.47      8.91 o 
   1   7  14       15.02       13.40     20.80 o 
  -5   8  14       20.74        5.77      8.89 o 
  -4   8  14        7.79        6.99     13.44 o 
  -3   8  14       19.32        8.46      9.35 o 
  -2   8  14       31.16       34.47     10.04 o 
  -1   8  14        4.00       -6.38     14.30 o 
   0   8  14        3.23        1.56      8.70 o 
  -5  -7  15        6.42       12.84      9.52 o 
  -4  -7  15        1.03       -6.98      6.98 o 
  -3  -7  15       16.41       10.04      8.10 o 
  -2  -7  15        8.64        2.20      7.62 o 
  -1  -7  15       20.35       23.47      9.95 o 
   0  -7  15       11.26       20.16     10.21 o 
  -7  -6  15        5.99       12.88      8.36 o 
  -6  -6  15       11.92        7.19      7.93 o 
  -5  -6  15        4.68       -6.37      6.37 o 
  -4  -6  15        1.49       -2.11      6.81 o 
  -3  -6  15        5.57        6.76      8.01 o 
  -2  -6  15       14.95       15.51      8.23 o 
  -1  -6  15        8.08        1.32      5.77 o 
   0  -6  15       38.38       50.45      8.63 o 
   1  -6  15        3.14       -5.75      5.75 o 
  -7  -5  15        3.61       -5.21      7.24 o 
  -6  -5  15       12.52        7.49      8.36 o 
  -5  -5  15       16.00       -4.87      7.24 o 
  -4  -5  15        6.94       -0.30      7.37 o 
  -3  -5  15       22.33       24.38      9.95 o 
  -2  -5  15        9.55        9.39      8.57 o 
  -1  -5  15       14.24       15.14      6.52 o 
   0  -5  15        5.49        3.36      8.74 o 
   1  -5  15       12.57       11.24      9.73 o 
  -8  -4  15       13.92        5.56      9.05 o 
  -7  -4  15        4.40        2.84      8.31 o 
  -6  -4  15       18.57       12.49      8.44 o 
  -5  -4  15       12.33        4.52      7.37 o 
  -4  -4  15       14.48       10.68      8.10 o 
  -3  -4  15       14.57        6.25      7.45 o 
  -2  -4  15        5.13       13.27      7.93 o 
  -1  -4  15       11.57       23.00      9.00 o 
   0  -4  15       15.36       15.55      9.30 o 
   1  -4  15        3.00       -3.23      7.67 o 
  -8  -3  15        6.80        9.56      9.09 o 
  -7  -3  15        1.23        6.34      7.47 o 
  -6  -3  15       11.35       18.68      7.78 o 
  -5  -3  15       39.02       49.20      9.29 o 
  -4  -3  15        0.66        1.68      6.16 o 
  -3  -3  15       11.99       17.25     10.19 o 
  -2  -3  15       25.54       26.51      8.00 o 
  -1  -3  15        8.18       -0.33     13.35 o 
   0  -3  15        3.79        5.99      7.88 o 
   1  -3  15        5.02        1.59      7.58 o 
  -9  -2  15        0.76       14.50      8.64 o 
  -8  -2  15       17.64       29.32      8.89 o 
  -7  -2  15        3.42       -2.40      7.08 o 
  -6  -2  15       12.14       12.71      7.21 o 
  -5  -2  15       15.17       23.27      6.12 o 
  -4  -2  15       11.17        7.15      5.30 o 
  -3  -2  15        7.76        6.02      5.23 o 
  -2  -2  15       11.86        9.50      5.25 o 
  -1  -2  15       24.47       25.11      6.02 o 
   0  -2  15       37.69       40.82      8.59 o 
   1  -2  15        2.76       -2.97     12.93 o 
  -9  -1  15        5.21        6.66     18.71 o 
  -8  -1  15       16.92       23.84      8.59 o 
  -7  -1  15        9.52       16.03      6.34 o 
  -6  -1  15       16.68       14.46      6.04 o 
  -5  -1  15       37.92       31.85      6.46 o 
  -4  -1  15       11.32        5.94      4.81 o 
  -3  -1  15       13.40       18.36      5.46 o 
  -2  -1  15       12.04       12.14      5.21 o 
  -1  -1  15       19.97       16.75      5.73 o 
   0  -1  15        0.38       -4.02      4.85 o 
   1  -1  15        8.93        8.26     10.34 o 
   2  -1  15       19.48       13.20     10.10 o 
   3  -1  15       20.95        6.50      9.82 o 
  -9   0  15        6.80        8.15     12.62 o 
  -8   0  15       31.00       28.80     11.27 o 
  -7   0  15       19.07       29.07      8.76 o 
  -6   0  15        4.39        0.69      5.28 o 
  -5   0  15        8.53        7.70      5.11 o 
  -4   0  15        3.27       -4.70      7.39 o 
  -3   0  15       13.64       12.54      9.61 o 
  -2   0  15        4.02        8.11      5.11 o 
  -1   0  15        9.92        5.11      4.90 o 
   0   0  15       63.16       57.06      7.19 o 
   1   0  15       19.52       18.95     13.57 o 
   2   0  15        9.91       11.20      8.81 o 
   3   0  15       11.73        1.18     19.30 o 
  -9   1  15        5.22        9.03      6.39 o 
  -8   1  15       16.63       15.76      6.49 o 
  -7   1  15        9.90       11.95      7.57 o 
  -6   1  15       17.44       26.21      6.18 o 
  -5   1  15       37.95       37.10      6.51 o 
  -4   1  15       11.64       16.56      5.37 o 
  -3   1  15       13.20        8.12      5.11 o 
  -2   1  15       11.75       14.61      5.45 o 
  -1   1  15       19.97       13.03      5.39 o 
   0   1  15        0.36        0.18      4.77 o 
   1   1  15        8.95        4.81      7.82 o 
   2   1  15       19.55       27.95     12.56 o 
   3   1  15       21.02       14.89      9.21 o 
  -9   2  15        0.75        4.05      8.12 o 
  -8   2  15       17.72       16.48      6.75 o 
  -7   2  15        3.28        4.90      7.07 o 
  -6   2  15       11.93        4.56      5.19 o 
  -5   2  15       15.23       13.94      5.67 o 
  -4   2  15       10.95        6.10      8.35 o 
  -3   2  15        8.43        9.99      5.00 o 
  -2   2  15       11.68        5.30      4.95 o 
  -1   2  15       23.48       27.07      5.98 o 
   0   2  15       37.44       45.19      6.70 o 
   1   2  15        2.73       -6.99      6.99 o 
   2   2  15        6.70       -2.03     21.49 o 
   3   2  15        6.20        1.93     10.51 o 
  -8   3  15        6.60       13.15      6.61 o 
  -7   3  15        1.17       -0.68      5.62 o 
  -6   3  15       11.17        5.86      5.42 o 
  -5   3  15       39.19       45.14      6.72 o 
  -4   3  15        0.68       -4.11     11.15 o 
  -3   3  15       11.63        5.07      7.08 o 
  -2   3  15       25.05       40.50      6.35 o 
  -1   3  15        8.10       11.21      5.28 o 
   0   3  15        3.79        4.78      9.37 o 
   1   3  15        5.23        3.11      8.18 o 
   2   3  15       10.46        0.97      8.53 o 
   3   3  15       13.80        5.69     16.24 o 
  -8   4  15       13.86       18.47     10.05 o 
  -7   4  15        4.53       -3.03      5.48 o 
  -6   4  15       18.51       15.94      5.85 o 
  -5   4  15       12.13       13.16      5.39 o 
  -4   4  15       14.23        8.71      5.04 o 
  -3   4  15       15.24       13.05      5.32 o 
  -2   4  15        5.08        1.84      8.16 o 
  -1   4  15       11.53       14.13      9.71 o 
   0   4  15       15.29       28.94      9.07 o 
   1   4  15        3.06        6.80      8.36 o 
   2   4  15        1.33        4.03      8.08 o 
  -8   5  15        5.56       -3.53     18.74 o 
  -7   5  15        3.57       13.47      9.50 o 
  -6   5  15       12.33       21.54      9.83 o 
  -5   5  15       16.19       13.29      9.04 o 
  -4   5  15        6.78        0.44      7.88 o 
  -3   5  15       22.06       22.15      9.00 o 
  -2   5  15        9.38        5.18      8.29 o 
  -1   5  15       14.37       17.04      8.36 o 
   0   5  15        5.53        1.52     12.64 o 
   1   5  15       12.73       14.79      9.03 o 
   2   5  15        9.29       12.66     14.97 o 
  -7   6  15        5.86       -4.28      8.57 o 
  -6   6  15       11.72        5.04     17.21 o 
  -5   6  15        4.73      -16.05     18.43 o 
  -4   6  15        1.46       -5.43      7.15 o 
  -3   6  15        5.64       -6.77     14.60 o 
  -2   6  15       14.77        8.68      8.32 o 
  -1   6  15        7.86       -3.33      9.22 o 
   0   6  15       38.30       54.86     11.95 o 
   1   6  15        3.05       -7.33      7.33 o 
  -6   7  15       10.28       -6.12     18.48 o 
  -5   7  15        6.34        0.37     12.17 o 
  -4   7  15        1.05       -3.14      7.80 o 
  -3   7  15       16.71       -2.65      7.82 o 
  -2   7  15        8.72        1.42      8.15 o 
  -1   7  15       20.29       13.59      8.93 o 
   0   7  15       11.28       -4.53     14.24 o 
  -5  -6  16        4.36       -5.08      7.67 o 
  -4  -6  16        2.53       -6.55      6.55 o 
  -3  -6  16        7.36       15.46      8.87 o 
  -2  -6  16       15.66       22.96      9.95 o 
  -1  -6  16        2.91        3.66      8.40 o 
  -6  -5  16        6.91       -1.85      7.75 o 
  -5  -5  16        8.87        6.76      8.70 o 
  -4  -5  16        9.67       11.50      9.30 o 
  -3  -5  16        4.43        9.52      9.13 o 
  -2  -5  16        1.90        6.20      8.74 o 
  -1  -5  16       20.81       24.21      7.55 o 
   0  -5  16        4.16        1.84      6.59 o 
  -7  -4  16        1.17        2.89      8.14 o 
  -6  -4  16        8.99        9.13      8.87 o 
  -5  -4  16       16.38       16.88      9.35 o 
  -4  -4  16       13.33       19.51      9.60 o 
  -3  -4  16       17.97        2.63      7.88 o 
  -2  -4  16       16.56       15.03      9.22 o 
  -1  -4  16        2.94       -0.56      7.75 o 
   0  -4  16        0.20       12.49      9.05 o 
   1  -4  16       10.40       -8.36      8.36 o 
  -8  -3  16        6.66       13.31      9.65 o 
  -7  -3  16        6.33        1.29      8.05 o 
  -6  -3  16        7.61        3.27      8.23 o 
  -5  -3  16       10.65        5.69     11.00 o 
  -4  -3  16        6.50        9.15      6.82 o 
  -3  -3  16       10.63       19.55      8.61 o 
  -2  -3  16        8.39       11.46      8.44 o 
  -1  -3  16        7.13        6.42      7.84 o 
   0  -3  16        3.05        1.77      8.40 o 
   1  -3  16        9.96       11.07      9.73 o 
  -8  -2  16       12.85       16.21     25.50 o 
  -7  -2  16       12.01        6.76      8.04 o 
  -6  -2  16       29.01       30.70      9.33 o 
  -5  -2  16       10.20       17.96      7.90 o 
  -4  -2  16       27.91       20.53     18.65 o 
  -3  -2  16       19.88       14.32      7.68 o 
  -2  -2  16       18.09       12.17      7.24 o 
  -1  -2  16        4.41       -0.40      7.45 o 
   0  -2  16        1.43       -6.33     18.82 o 
   1  -2  16       13.13       17.14      9.35 o 
  -8  -1  16        3.91        7.28     11.03 o 
  -7  -1  16       11.04       14.04      8.33 o 
  -6  -1  16       24.60       30.20      6.86 o 
  -5  -1  16       28.34       39.37      7.76 o 
  -4  -1  16       28.76       29.86      6.51 o 
  -3  -1  16       22.93       16.61      5.76 o 
  -2  -1  16       10.54       13.72      5.83 o 
  -1  -1  16       14.81       20.01      6.56 o 
   0  -1  16        1.87       -4.31     11.82 o 
   1  -1  16        2.63       -1.79     17.59 o 
   2  -1  16        5.95        7.80     11.11 o 
  -8   0  16        5.20       14.70      8.35 o 
  -7   0  16       19.15       18.70      8.00 o 
  -6   0  16       44.91       51.10      7.61 o 
  -5   0  16       16.71       19.39      6.24 o 
  -4   0  16       10.04        0.50      7.72 o 
  -3   0  16       20.95       14.59      5.81 o 
  -2   0  16        8.04       -0.90     10.44 o 
  -1   0  16       24.11       18.02      6.28 o 
   0   0  16        0.06       -1.99      9.73 o 
   1   0  16        6.75       -2.91      8.05 o 
   2   0  16        8.98        4.12      9.26 o 
  -8   1  16        3.74        0.13      5.90 o 
  -7   1  16       10.86        8.41     14.97 o 
  -6   1  16       24.49       25.04     11.97 o 
  -5   1  16       28.45       29.67     10.73 o 
  -4   1  16       28.98       42.72      6.82 o 
  -3   1  16       23.13       20.57      6.15 o 
  -2   1  16       10.80        2.24      7.90 o 
  -1   1  16       14.83       19.91      6.29 o 
   0   1  16        1.85       -0.58      5.26 o 
   1   1  16        2.66       -5.44      8.02 o 
   2   1  16        5.89       -6.20     14.08 o 
  -8   2  16       12.91        3.95      6.53 o 
  -7   2  16       11.85       16.41      6.55 o 
  -6   2  16       28.55       28.03      6.83 o 
  -5   2  16       10.17       10.59      5.79 o 
  -4   2  16       28.12       22.50      7.37 o 
  -3   2  16       20.20       21.02      6.10 o 
  -2   2  16       17.98        7.05      5.52 o 
  -1   2  16        4.49        6.85      5.54 o 
   0   2  16        1.43       -8.14      8.14 o 
   1   2  16       12.71        0.54     15.89 o 
   2   2  16        2.43       -8.01      8.58 o 
  -8   3  16        6.86       19.26      6.84 o 
  -7   3  16        6.62        5.01      5.76 o 
  -6   3  16        7.55       12.27      6.01 o 
  -5   3  16       10.67        8.42      5.65 o 
  -4   3  16        6.78        1.90      8.66 o 
  -3   3  16       10.73        7.48      5.42 o 
  -2   3  16        8.53        4.67      5.45 o 
  -1   3  16        6.85        7.42      8.89 o 
   0   3  16        3.02      -14.23     19.64 o 
   1   3  16       10.00       -4.36      8.07 o 
  -7   4  16        1.09       -8.68      8.68 o 
  -6   4  16        8.94       11.92      9.73 o 
  -5   4  16       16.25       20.17      9.73 o 
  -4   4  16       13.50        9.64      8.30 o 
  -3   4  16       17.81       12.05     14.15 o 
  -2   4  16       16.55       22.39      9.36 o 
  -1   4  16        2.89       -5.02      7.76 o 
   0   4  16        0.20       -7.68      7.68 o 
   1   4  16       10.39       10.04      8.91 o 
  -6   5  16        6.82       -2.46      9.28 o 
  -5   5  16        8.88        0.67     11.67 o 
  -4   5  16        9.18       -0.23     16.86 o 
  -3   5  16        4.58        5.63      8.34 o 
  -2   5  16        1.94        6.13      8.30 o 
  -1   5  16       20.57       18.46      9.21 o 
   0   5  16        4.15       -2.40      8.35 o 
  -5   6  16        4.31       -7.93      7.93 o 
  -4   6  16        2.55       -7.65      7.80 o 
  -3   6  16        7.43        6.27      8.66 o 
  -2   6  16       15.79       -3.63      8.25 o 
  -1   6  16        3.05        1.97      8.37 o 
  -4  -5  17        5.31       -0.47      8.44 o 
  -3  -5  17        3.25        2.11      8.14 o 
  -6  -4  17        4.77       -0.47      8.61 o 
  -5  -4  17        2.92       -3.49      8.10 o 
  -4  -4  17       13.76       19.43      9.91 o 
  -3  -4  17        1.63        5.77      8.79 o 
  -2  -4  17        1.86        5.81      8.53 o 
  -1  -4  17        7.98       -0.47      8.44 o 
  -6  -3  17        3.68        9.48      9.52 o 
  -5  -3  17       17.75       18.22      9.52 o 
  -4  -3  17       16.32       18.74      9.35 o 
  -3  -3  17        7.66       12.49      8.79 o 
  -2  -3  17        9.41       30.41     10.12 o 
  -1  -3  17        6.79        9.26      9.13 o 
   0  -3  17        1.63        2.89      8.53 o 
  -7  -2  17        3.72        6.73      7.97 o 
  -6  -2  17        3.23       14.23      8.46 o 
  -5  -2  17       12.15        4.79      7.41 o 
  -4  -2  17       31.66       33.49     11.31 o 
  -3  -2  17        8.68       11.08      7.55 o 
  -2  -2  17        8.68       17.53      8.06 o 
  -1  -2  17        9.36       24.21      9.56 o 
   0  -2  17       27.30       42.04     11.50 o 
  -7  -1  17        2.52       11.76      7.94 o 
  -6  -1  17        5.22       22.33      8.50 o 
  -5  -1  17       36.30       45.77      9.63 o 
  -4  -1  17       28.04       31.63      7.19 o 
  -3  -1  17       19.46       10.81     15.91 o 
  -2  -1  17       20.50       26.99     12.88 o 
  -1  -1  17        2.93       -4.91     11.73 o 
   0  -1  17        5.65       -0.17      6.60 o 
  -7   0  17        4.25       -1.07      6.65 o 
  -6   0  17        1.85       -0.86      5.85 o 
  -5   0  17       11.07        6.99     10.20 o 
  -4   0  17       58.82       70.76      8.44 o 
  -3   0  17        9.01        1.05     11.30 o 
  -2   0  17        9.17        5.23      8.17 o 
  -1   0  17        3.98        1.62      5.98 o 
   0   0  17       11.26        4.97     10.85 o 
  -7   1  17        2.57       -4.67      5.78 o 
  -6   1  17        5.22        2.66      6.17 o 
  -5   1  17       35.97       32.83      7.13 o 
  -4   1  17       28.25       28.99      6.87 o 
  -3   1  17       19.29       25.79      6.57 o 
  -2   1  17       20.33       18.96      6.65 o 
  -1   1  17        2.91        2.73     10.71 o 
   0   1  17        5.65        8.08      6.40 o 
  -7   2  17        3.70        6.18      6.35 o 
  -6   2  17        3.38       -2.43      5.54 o 
  -5   2  17       12.29        2.70     14.61 o 
  -4   2  17       31.56       43.48     10.17 o 
  -3   2  17        9.06        2.08      5.71 o 
  -2   2  17        8.64       10.22      7.04 o 
  -1   2  17        9.65       -1.33      6.11 o 
   0   2  17       27.43       20.51     12.84 o 
  -6   3  17        3.86       -3.24     12.01 o 
  -5   3  17       17.65       22.75     15.53 o 
  -4   3  17       16.41        7.28      5.91 o 
  -3   3  17        7.61        8.60      6.02 o 
  -2   3  17        9.47        8.12      6.02 o 
  -1   3  17        6.78        5.95      8.86 o 
   0   3  17        1.63       -3.93     12.43 o 
  -6   4  17        4.94       10.69     10.29 o 
  -5   4  17        2.97       -1.48      8.80 o 
  -4   4  17       13.94       27.22     19.23 o 
  -3   4  17        1.60        0.54      9.01 o 
  -2   4  17        1.91       -8.09      9.13 o 
  -1   4  17        8.01        7.75      9.09 o 
  -4   5  17        5.39       -7.76      8.71 o 
  -3   5  17        3.31       10.18     17.14 o 
  -2   5  17        6.40       -5.17     16.88 o 
  -5  -2  18        4.06        0.52      8.70 o 
  -4  -2  18        3.93        3.27      8.53 o 
  -3  -2  18        9.49        7.58      8.66 o 
  -2  -2  18        3.77       -4.13      7.93 o 
  -5  -1  18        7.28        3.57     13.48 o 
  -4  -1  18        1.29        0.01      7.54 o 
  -3  -1  18       32.23       31.17      9.75 o 
  -2  -1  18        5.56       -6.52     10.47 o 
  -6   0  18        6.79       27.65     20.67 o 
  -5   0  18        4.17       -2.35     11.91 o 
  -4   0  18        9.22       10.18      9.88 o 
  -3   0  18       17.74       17.54      6.61 o 
  -2   0  18        9.71        6.79      7.86 o 
  -5   1  18        7.21        5.05      6.48 o 
  -4   1  18        1.30       -8.48      8.62 o 
  -3   1  18       32.11       25.10      7.71 o 
  -2   1  18        5.64        2.67      9.90 o 
  -5   2  18        4.35       -4.73      5.92 o 
  -4   2  18        3.83        1.29      5.88 o 
  -3   2  18        9.40       11.68      7.63 o 
  -2   2  18        3.79        6.61      8.47 o 
  -4   3  18        0.80        3.75     20.37 o 
  -3   3  18       22.95      -11.54     19.51 o 
                                                 
